# Supplementary material for: Nonrandom domain organization of the Arabidopsis genome at the nuclear periphery
Source: Genome Res. 2017 Jul;27(7):1162–73. doi: 10.1101/gr.215186.116 (PMC5495068; doi:10.1101/gr.215186.116)
Supplement: Supplemental Material [file supp_gr.215186.116_Supplemental_Table_S3.txt]

chr	gene_type	gene_id	root	leaf_7D	leaf_30D	inflorescence
5	protein_coding	AT5G01010	no	no	no	no
5	protein_coding	AT5G01015	no	no	no	no
5	protein_coding	AT5G01020	no	no	no	no
5	protein_coding	AT5G01030	no	no	no	no
5	protein_coding	AT5G01040	no	no	no	no
5	protein_coding	AT5G01050	no	no	no	no
5	protein_coding	AT5G01060	no	no	no	no
5	protein_coding	AT5G01070	no	no	no	no
5	protein_coding	AT5G01075	no	no	no	no
5	protein_coding	AT5G01080	no	no	no	no
5	protein_coding	AT5G01090	no	no	no	no
5	protein_coding	AT5G01100	no	no	no	no
5	protein_coding	AT5G01110	no	no	no	no
5	protein_coding	AT5G01120	no	no	no	no
5	protein_coding	AT5G01130	no	no	no	no
5	protein_coding	AT5G01140	no	no	no	no
5	protein_coding	AT5G01150	no	no	no	no
5	protein_coding	AT5G01160	no	no	no	no
5	protein_coding	AT5G01170	no	no	no	no
5	ncRNA	AT5G01175	no	no	no	no
5	protein_coding	AT5G01180	no	no	no	no
5	transposable_element	AT5G01185	no	no	no	no
5	protein_coding	AT5G01190	no	no	no	no
5	protein_coding	AT5G01200	no	no	no	no
5	ncRNA	AT5G01215	no	no	no	no
5	protein_coding	AT5G01210	no	no	no	no
5	protein_coding	AT5G01220	no	no	no	no
5	protein_coding	AT5G01225	no	no	no	no
5	protein_coding	AT5G01230	no	no	no	no
5	protein_coding	AT5G01240	no	no	no	no
5	protein_coding	AT5G01250	no	no	no	no
5	protein_coding	AT5G01260	no	no	no	no
5	protein_coding	AT5G01270	no	no	no	no
5	protein_coding	AT5G01280	no	no	no	no
5	protein_coding	AT5G01290	no	no	no	no
5	protein_coding	AT5G01300	no	no	no	no
5	protein_coding	AT5G01310	no	no	no	no
5	protein_coding	AT5G01320	no	no	no	no
5	protein_coding	AT5G01330	no	no	no	no
5	transposable_element	AT5G01335	no	no	no	no
5	protein_coding	AT5G01340	no	no	no	no
5	protein_coding	AT5G01350	no	no	no	no
5	protein_coding	AT5G01360	no	no	no	no
5	tRNA	AT5G01365	no	no	no	no
5	protein_coding	AT5G01370	no	no	no	no
5	protein_coding	AT5G01380	no	no	no	no
5	protein_coding	AT5G01390	no	no	no	no
5	protein_coding	AT5G01400	no	no	no	no
5	protein_coding	AT5G01410	no	no	no	no
5	protein_coding	AT5G01420	no	no	no	no
5	protein_coding	AT5G01430	no	no	no	no
5	protein_coding	AT5G01440	no	no	no	no
5	protein_coding	AT5G01445	no	no	no	no
5	protein_coding	AT5G01450	no	no	no	no
5	protein_coding	AT5G01460	no	no	no	no
5	protein_coding	AT5G01470	no	no	no	no
5	protein_coding	AT5G01480	no	no	no	no
5	protein_coding	AT5G01490	no	no	no	no
5	protein_coding	AT5G01500	no	no	no	no
5	protein_coding	AT5G01510	no	no	no	no
5	protein_coding	AT5G01520	no	no	no	no
5	protein_coding	AT5G01530	no	no	no	no
5	protein_coding	AT5G01540	no	no	no	no
5	ncRNA	AT5G01542	no	no	no	no
5	protein_coding	AT5G01550	no	no	no	no
5	protein_coding	AT5G01560	no	no	no	no
5	protein_coding	AT5G01570	no	no	no	no
5	protein_coding	AT5G01580	no	no	no	no
5	protein_coding	AT5G01590	no	no	no	no
5	ncRNA	AT5G01595	no	no	no	no
5	protein_coding	AT5G01600	no	no	no	no
5	protein_coding	AT5G01610	no	no	no	no
5	protein_coding	AT5G01620	no	no	no	no
5	protein_coding	AT5G01630	no	no	no	no
5	protein_coding	AT5G01640	no	no	no	no
5	protein_coding	AT5G01650	no	no	no	no
5	protein_coding	AT5G01660	no	no	no	no
5	protein_coding	AT5G01670	no	no	no	no
5	protein_coding	AT5G01680	no	no	no	no
5	protein_coding	AT5G01690	no	no	no	no
5	protein_coding	AT5G01700	no	no	no	no
5	protein_coding	AT5G01710	no	no	no	no
5	protein_coding	AT5G01712	no	no	no	no
5	protein_coding	AT5G01720	no	no	no	no
5	pseudogene	AT5G01715	no	no	no	no
5	protein_coding	AT5G01730	no	no	no	no
5	ncRNA	AT5G01732	no	no	no	no
5	protein_coding	AT5G01734	no	no	no	no
5	protein_coding	AT5G01740	no	no	no	no
5	miRNA	AT5G01747	no	no	no	no
5	protein_coding	AT5G01750	no	no	no	no
5	protein_coding	AT5G01760	no	no	no	no
5	protein_coding	AT5G01770	no	no	no	no
5	protein_coding	AT5G01780	no	no	no	no
5	protein_coding	AT5G01790	no	no	no	no
5	protein_coding	AT5G01800	no	no	no	no
5	protein_coding	AT5G01810	no	no	no	no
5	protein_coding	AT5G01820	no	no	no	no
5	protein_coding	AT5G01830	no	no	no	no
5	protein_coding	AT5G01840	no	no	no	no
5	protein_coding	AT5G01849	no	no	no	no
5	protein_coding	AT5G01850	no	no	no	no
5	protein_coding	AT5G01860	no	no	no	no
5	protein_coding	AT5G01870	no	no	no	no
5	protein_coding	AT5G01880	no	no	no	no
5	protein_coding	AT5G01881	no	no	no	no
5	protein_coding	AT5G01890	no	no	no	no
5	protein_coding	AT5G01900	no	no	no	no
5	protein_coding	AT5G01910	no	no	no	no
5	protein_coding	AT5G01920	no	no	no	no
5	protein_coding	AT5G01930	no	no	no	no
5	protein_coding	AT5G01940	no	no	no	no
5	protein_coding	AT5G01950	no	no	no	no
5	protein_coding	AT5G01960	no	no	no	no
5	protein_coding	AT5G01970	no	no	no	no
5	protein_coding	AT5G01980	no	no	no	no
5	protein_coding	AT5G01990	no	no	no	no
5	protein_coding	AT5G02000	no	no	no	no
5	protein_coding	AT5G02010	no	no	no	no
5	protein_coding	AT5G02020	no	no	no	no
5	protein_coding	AT5G02021	no	no	no	no
5	tRNA	AT5G02025	no	no	no	no
5	protein_coding	AT5G02030	no	no	no	no
5	miRNA	AT5G02035	no	no	no	no
5	protein_coding	AT5G02040	no	no	no	no
5	protein_coding	AT5G02050	no	no	no	no
5	protein_coding	AT5G02060	no	no	no	no
5	protein_coding	AT5G02070	no	no	no	no
5	protein_coding	AT5G02080	no	no	no	no
5	protein_coding	AT5G02090	no	no	no	no
5	protein_coding	AT5G02100	no	no	no	no
5	protein_coding	AT5G02110	no	no	no	no
5	protein_coding	AT5G02120	no	no	no	no
5	protein_coding	AT5G02130	no	no	no	no
5	protein_coding	AT5G02140	no	no	no	no
5	protein_coding	AT5G02150	no	no	no	no
5	protein_coding	AT5G02160	no	no	no	no
5	protein_coding	AT5G02170	no	no	no	no
5	protein_coding	AT5G02180	no	no	no	no
5	protein_coding	AT5G02190	no	no	no	no
5	protein_coding	AT5G02200	no	no	no	no
5	protein_coding	AT5G02210	no	no	no	no
5	protein_coding	AT5G02220	no	no	no	no
5	protein_coding	AT5G02230	no	no	no	no
5	protein_coding	AT5G02240	no	no	no	no
5	pseudogene	AT5G02244	no	no	no	no
5	protein_coding	AT5G02250	no	no	no	no
5	protein_coding	AT5G02260	no	no	no	no
5	protein_coding	AT5G02270	no	no	no	no
5	protein_coding	AT5G02280	no	no	no	no
5	protein_coding	AT5G02290	no	no	no	no
5	protein_coding	AT5G02310	no	no	no	no
5	protein_coding	AT5G02320	no	no	no	no
5	protein_coding	AT5G02330	no	no	no	no
5	protein_coding	AT5G02340	no	no	no	no
5	protein_coding	AT5G02350	no	no	no	no
5	protein_coding	AT5G02360	no	no	no	no
5	protein_coding	AT5G02370	no	no	no	no
5	protein_coding	AT5G02380	no	no	no	no
5	tRNA	AT5G02385	no	no	no	no
5	protein_coding	AT5G02390	no	no	no	no
5	protein_coding	AT5G02400	no	no	no	no
5	protein_coding	AT5G02410	no	no	no	no
5	protein_coding	AT5G02420	no	no	no	no
5	protein_coding	AT5G02430	no	no	no	no
5	tRNA	AT5G02435	no	no	no	no
5	protein_coding	AT5G02440	no	no	no	no
5	protein_coding	AT5G02450	no	no	no	no
5	protein_coding	AT5G02460	no	no	no	no
5	protein_coding	AT5G02470	no	no	no	no
5	protein_coding	AT5G02480	no	no	no	no
5	protein_coding	AT5G02490	no	no	no	no
5	protein_coding	AT5G02500	no	no	no	no
5	protein_coding	AT5G02502	no	no	no	no
5	tRNA	AT5G02505	no	no	no	no
5	protein_coding	AT5G02510	no	no	no	no
5	protein_coding	AT5G02520	no	no	no	no
5	protein_coding	AT5G02530	no	no	no	no
5	protein_coding	AT5G02540	no	no	no	no
5	protein_coding	AT5G02550	no	no	no	no
5	protein_coding	AT5G02560	no	no	no	no
5	protein_coding	AT5G02570	no	no	no	no
5	protein_coding	AT5G02580	no	no	no	no
5	protein_coding	AT5G02590	no	no	no	no
5	protein_coding	AT5G02600	no	no	no	no
5	protein_coding	AT5G02610	no	no	no	no
5	tRNA	AT5G02615	no	no	no	no
5	protein_coding	AT5G02620	no	no	no	no
5	protein_coding	AT5G02630	no	no	no	no
5	protein_coding	AT5G02640	no	no	no	no
5	protein_coding	AT5G02650	no	no	no	no
5	protein_coding	AT5G02660	no	no	no	no
5	protein_coding	AT5G02670	no	no	no	no
5	protein_coding	AT5G02680	no	no	no	no
5	protein_coding	AT5G02690	no	no	no	no
5	protein_coding	AT5G02700	no	no	no	no
5	protein_coding	AT5G02710	no	no	no	no
5	protein_coding	AT5G02720	no	no	no	no
5	tRNA	AT5G02725	no	no	no	no
5	protein_coding	AT5G02730	no	no	no	no
5	protein_coding	AT5G02740	no	no	no	no
5	protein_coding	AT5G02750	no	no	no	no
5	protein_coding	AT5G02760	no	no	no	no
5	protein_coding	AT5G02770	no	no	no	no
5	protein_coding	AT5G02780	no	no	no	no
5	protein_coding	AT5G02790	no	no	no	no
5	protein_coding	AT5G02800	no	no	no	no
5	protein_coding	AT5G02810	no	no	no	no
5	protein_coding	AT5G02811	no	no	no	no
5	tRNA	AT5G02815	no	no	no	no
5	protein_coding	AT5G02820	no	no	no	no
5	protein_coding	AT5G02830	no	no	no	no
5	protein_coding	AT5G02840	no	no	no	no
5	protein_coding	AT5G02850	no	no	no	no
5	protein_coding	AT5G02860	no	no	no	no
5	protein_coding	AT5G02870	no	no	no	no
5	protein_coding	AT5G02880	no	no	no	no
5	protein_coding	AT5G02890	no	no	no	no
5	protein_coding	AT5G02900	no	no	no	no
5	protein_coding	AT5G02910	no	no	no	no
5	protein_coding	AT5G02920	no	no	no	no
5	protein_coding	AT5G02930	no	no	no	no
5	protein_coding	AT5G02940	no	no	no	no
5	protein_coding	AT5G02950	no	no	no	no
5	protein_coding	AT5G02960	no	no	no	no
5	protein_coding	AT5G02970	no	no	no	no
5	protein_coding	AT5G02980	no	no	no	no
5	protein_coding	AT5G02990	no	no	no	no
5	protein_coding	AT5G03000	no	no	no	no
5	protein_coding	AT5G03010	no	no	no	no
5	protein_coding	AT5G03020	no	no	no	no
5	protein_coding	AT5G03030	no	no	no	no
5	protein_coding	AT5G03040	no	no	no	no
5	protein_coding	AT5G03050	no	no	no	no
5	protein_coding	AT5G03060	no	no	no	no
5	protein_coding	AT5G03070	no	no	no	no
5	protein_coding	AT5G03080	no	no	no	no
5	protein_coding	AT5G03090	no	no	no	no
5	protein_coding	AT5G03100	no	no	no	no
5	protein_coding	AT5G03110	no	no	no	no
5	protein_coding	AT5G03120	no	no	no	no
5	protein_coding	AT5G03130	no	no	no	no
5	protein_coding	AT5G03140	no	no	no	no
5	protein_coding	AT5G03150	no	no	no	no
5	protein_coding	AT5G03160	no	no	no	no
5	protein_coding	AT5G03170	no	no	no	no
5	protein_coding	AT5G03180	no	no	no	no
5	protein_coding	AT5G03190	no	no	no	no
5	protein_coding	AT5G03200	no	no	no	no
5	protein_coding	AT5G03204	no	no	no	no
5	protein_coding	AT5G03210	no	no	no	no
5	protein_coding	AT5G03220	no	no	no	no
5	protein_coding	AT5G03230	no	no	no	no
5	protein_coding	AT5G03240	no	no	no	no
5	protein_coding	AT5G03250	no	no	no	no
5	protein_coding	AT5G03260	no	no	no	no
5	protein_coding	AT5G03270	no	no	no	no
5	protein_coding	AT5G03280	no	no	no	no
5	ncRNA	AT5G03285	no	no	no	no
5	protein_coding	AT5G03290	no	no	no	no
5	protein_coding	AT5G03300	no	no	no	no
5	protein_coding	AT5G03310	no	no	no	no
5	protein_coding	AT5G03320	no	no	no	no
5	protein_coding	AT5G03330	no	no	no	no
5	protein_coding	AT5G03340	no	no	no	no
5	protein_coding	AT5G03345	no	no	no	no
5	protein_coding	AT5G03350	no	no	no	no
5	protein_coding	AT5G03360	no	no	no	no
5	pseudogene	AT5G03377	no	no	no	no
5	protein_coding	AT5G03370	no	no	no	no
5	protein_coding	AT5G03380	no	no	no	no
5	protein_coding	AT5G03390	no	no	no	no
5	protein_coding	AT5G03400	no	no	no	no
5	protein_coding	AT5G03406	no	no	no	no
5	protein_coding	AT5G03415	no	no	no	no
5	protein_coding	AT5G03420	no	no	no	no
5	protein_coding	AT5G03430	no	no	no	no
5	protein_coding	AT5G03435	no	no	no	no
5	protein_coding	AT5G03440	no	no	no	no
5	tRNA	AT5G03445	no	no	no	no
5	protein_coding	AT5G03450	no	no	no	no
5	tRNA	AT5G03452	no	no	no	no
5	protein_coding	AT5G03455	no	no	no	no
5	protein_coding	AT5G03460	no	no	no	no
5	protein_coding	AT5G03470	no	no	no	no
5	protein_coding	AT5G03480	no	no	no	no
5	protein_coding	AT5G03490	no	no	no	no
5	protein_coding	AT5G03495	no	no	no	no
5	protein_coding	AT5G03500	no	no	no	no
5	protein_coding	AT5G03510	no	no	no	no
5	protein_coding	AT5G03520	no	no	no	no
5	protein_coding	AT5G03530	no	no	no	no
5	protein_coding	AT5G03540	no	no	no	no
5	protein_coding	AT5G03545	no	no	no	no
5	protein_coding	AT5G03550	no	no	no	no
5	miRNA	AT5G03552	no	no	no	no
5	protein_coding	AT5G03555	no	no	no	no
5	protein_coding	AT5G03560	no	no	no	no
5	protein_coding	AT5G03570	no	no	no	no
5	protein_coding	AT5G03580	no	no	no	no
5	protein_coding	AT5G03590	no	no	no	no
5	protein_coding	AT5G03600	no	no	no	no
5	protein_coding	AT5G03610	no	no	no	no
5	protein_coding	AT5G03620	no	no	no	no
5	protein_coding	AT5G03630	no	no	no	no
5	protein_coding	AT5G03640	no	no	no	no
5	protein_coding	AT5G03650	no	no	no	no
5	protein_coding	AT5G03660	no	no	no	no
5	ncRNA	AT5G03668	no	no	no	no
5	protein_coding	AT5G03670	no	no	no	no
5	protein_coding	AT5G03680	no	no	no	no
5	protein_coding	AT5G03690	no	no	no	no
5	protein_coding	AT5G03700	no	no	no	no
5	tRNA	AT5G03705	no	no	no	no
5	protein_coding	AT5G03710	no	no	no	no
5	protein_coding	AT5G03720	no	no	no	no
5	protein_coding	AT5G03730	no	no	no	no
5	protein_coding	AT5G03740	no	no	no	no
5	tRNA	AT5G03745	no	no	no	no
5	protein_coding	AT5G03750	no	no	no	no
5	protein_coding	AT5G03760	no	no	no	no
5	protein_coding	AT5G03770	no	no	no	no
5	tRNA	AT5G03775	no	no	no	no
5	protein_coding	AT5G03780	no	no	no	no
5	protein_coding	AT5G03790	no	no	no	no
5	protein_coding	AT5G03795	no	no	no	no
5	protein_coding	AT5G03800	no	no	no	no
5	protein_coding	AT5G03810	no	no	no	no
5	protein_coding	AT5G03820	no	no	no	no
5	protein_coding	AT5G03830	no	no	no	no
5	protein_coding	AT5G03837	no	no	no	no
5	protein_coding	AT5G03840	no	no	no	no
5	protein_coding	AT5G03850	no	no	no	no
5	pseudogene	AT5G03858	no	no	no	no
5	protein_coding	AT5G03860	no	no	no	no
5	protein_coding	AT5G03870	no	no	no	no
5	protein_coding	AT5G03880	no	no	no	no
5	protein_coding	AT5G03890	no	no	no	no
5	protein_coding	AT5G03900	no	no	no	no
5	protein_coding	AT5G03905	no	no	no	no
5	protein_coding	AT5G03910	no	no	no	no
5	protein_coding	AT5G03920	no	no	no	no
5	protein_coding	AT5G03930	no	no	no	no
5	protein_coding	AT5G03940	no	no	no	no
5	protein_coding	AT5G03944	no	no	no	no
5	transposable_element	AT5G03950	no	no	no	no
5	protein_coding	AT5G03960	no	no	no	no
5	protein_coding	AT5G03970	no	no	no	no
5	protein_coding	AT5G03980	no	no	no	no
5	protein_coding	AT5G03990	no	no	no	no
5	protein_coding	AT5G03995	no	no	no	no
5	protein_coding	AT5G04000	no	no	no	no
5	protein_coding	AT5G04010	no	no	no	no
5	protein_coding	AT5G04020	no	no	no	no
5	protein_coding	AT5G04030	no	no	no	no
5	protein_coding	AT5G04040	no	no	no	no
5	protein_coding	AT5G04045	no	no	no	no
5	protein_coding	AT5G04047	no	no	no	no
5	protein_coding	AT5G04050	no	no	no	no
5	protein_coding	AT5G04060	no	no	no	no
5	protein_coding	AT5G04070	no	no	no	no
5	protein_coding	AT5G04080	no	no	no	no
5	protein_coding	AT5G04090	no	no	no	no
5	protein_coding	AT5G04110	no	no	no	no
5	protein_coding	AT5G04120	no	no	no	no
5	protein_coding	AT5G04130	no	no	no	no
5	protein_coding	AT5G04140	no	no	no	no
5	protein_coding	AT5G04150	no	no	no	no
5	protein_coding	AT5G04160	no	no	no	no
5	protein_coding	AT5G04170	no	no	no	no
5	protein_coding	AT5G04180	no	no	no	no
5	protein_coding	AT5G04190	no	no	no	no
5	protein_coding	AT5G04200	no	no	no	no
5	protein_coding	AT5G04210	no	no	no	no
5	protein_coding	AT5G04220	no	no	no	no
5	protein_coding	AT5G04230	no	no	no	no
5	transposable_element	AT5G04235	no	no	no	no
5	protein_coding	AT5G04238	no	no	no	no
5	protein_coding	AT5G04240	no	no	no	no
5	protein_coding	AT5G04250	no	no	no	no
5	protein_coding	AT5G04260	no	no	no	no
5	protein_coding	AT5G04267	no	no	no	no
5	protein_coding	AT5G04270	no	no	no	no
5	miRNA	AT5G04275	no	no	no	no
5	protein_coding	AT5G04280	no	no	no	no
5	protein_coding	AT5G04290	no	no	no	no
5	protein_coding	AT5G04310	no	no	no	no
5	protein_coding	AT5G04320	no	no	no	no
5	protein_coding	AT5G04330	no	no	no	no
5	protein_coding	AT5G04340	no	no	no	no
5	protein_coding	AT5G04347	no	no	no	no
5	protein_coding	AT5G04350	no	no	no	no
5	protein_coding	AT5G04360	no	no	no	no
5	protein_coding	AT5G04370	no	no	no	no
5	protein_coding	AT5G04380	no	no	enriched	no
5	protein_coding	AT5G04386	no	no	no	no
5	protein_coding	AT5G04390	no	no	no	no
5	protein_coding	AT5G04400	no	no	no	no
5	protein_coding	AT5G04410	no	no	no	no
5	protein_coding	AT5G04420	no	no	no	no
5	protein_coding	AT5G04430	no	no	no	no
5	protein_coding	AT5G04440	no	no	no	no
5	protein_coding	AT5G04460	no	no	no	no
5	protein_coding	AT5G04470	no	no	no	no
5	protein_coding	AT5G04480	no	no	no	no
5	protein_coding	AT5G04490	no	no	no	no
5	protein_coding	AT5G04500	no	no	no	no
5	protein_coding	AT5G04510	no	no	no	no
5	protein_coding	AT5G04520	no	no	no	no
5	protein_coding	AT5G04530	no	no	no	no
5	protein_coding	AT5G04540	no	no	no	no
5	protein_coding	AT5G04550	no	no	no	no
5	protein_coding	AT5G04560	no	no	no	no
5	protein_coding	AT5G04590	no	no	no	no
5	protein_coding	AT5G04600	no	no	no	no
5	protein_coding	AT5G04610	no	no	no	no
5	protein_coding	AT5G04620	no	no	no	no
5	protein_coding	AT5G04630	no	no	no	no
5	protein_coding	AT5G04640	no	no	no	no
5	transposable_element	AT5G04650	no	no	no	no
5	protein_coding	AT5G04660	no	no	no	no
5	protein_coding	AT5G04670	no	no	no	no
5	protein_coding	AT5G04680	no	no	no	no
5	protein_coding	AT5G04690	no	no	no	no
5	protein_coding	AT5G04700	no	no	no	no
5	protein_coding	AT5G04710	no	no	no	no
5	protein_coding	AT5G04720	no	no	no	no
5	protein_coding	AT5G04730	no	no	no	no
5	protein_coding	AT5G04740	no	no	no	no
5	protein_coding	AT5G04750	no	no	no	no
5	protein_coding	AT5G04760	no	no	no	no
5	protein_coding	AT5G04770	no	no	no	no
5	protein_coding	AT5G04780	no	no	no	no
5	pseudogene	AT5G04781	no	no	no	no
5	protein_coding	AT5G04790	no	no	no	no
5	protein_coding	AT5G04800	no	no	no	no
5	protein_coding	AT5G04810	no	no	no	no
5	protein_coding	AT5G04820	no	no	no	no
5	protein_coding	AT5G04830	no	no	no	no
5	protein_coding	AT5G04840	no	no	no	no
5	protein_coding	AT5G04850	no	no	no	no
5	protein_coding	AT5G04853	no	no	no	no
5	protein_coding	AT5G04860	no	no	no	no
5	protein_coding	AT5G04870	no	no	no	no
5	pseudogene	AT5G04880	no	no	no	no
5	protein_coding	AT5G04885	no	no	no	no
5	protein_coding	AT5G04890	no	no	no	no
5	protein_coding	AT5G04895	no	no	no	no
5	protein_coding	AT5G04900	no	no	no	no
5	protein_coding	AT5G04910	no	no	no	no
5	protein_coding	AT5G04920	no	no	no	no
5	protein_coding	AT5G04930	no	no	no	no
5	protein_coding	AT5G04940	no	no	no	no
5	protein_coding	AT5G04950	no	no	no	no
5	protein_coding	AT5G04960	no	no	no	no
5	protein_coding	AT5G04970	no	no	no	no
5	protein_coding	AT5G04980	no	no	no	no
5	protein_coding	AT5G04990	no	no	no	no
5	protein_coding	AT5G05000	no	no	no	no
5	protein_coding	AT5G05010	no	no	no	no
5	protein_coding	AT5G05020	no	no	no	no
5	pseudogene	AT5G05025	no	no	no	no
5	protein_coding	AT5G05030	no	no	no	no
5	protein_coding	AT5G05040	no	no	no	no
5	protein_coding	AT5G05050	no	no	no	no
5	protein_coding	AT5G05060	no	no	no	no
5	protein_coding	AT5G05070	no	no	no	no
5	protein_coding	AT5G05080	no	no	no	no
5	protein_coding	AT5G05090	no	no	no	no
5	protein_coding	AT5G05100	no	no	no	no
5	protein_coding	AT5G05110	no	no	no	no
5	protein_coding	AT5G05113	no	no	no	no
5	protein_coding	AT5G05120	no	no	no	no
5	protein_coding	AT5G05130	no	no	no	no
5	protein_coding	AT5G05140	no	no	no	no
5	protein_coding	AT5G05150	no	no	no	no
5	protein_coding	AT5G05160	no	no	no	no
5	protein_coding	AT5G05170	no	no	no	no
5	protein_coding	AT5G05180	no	no	no	no
5	protein_coding	AT5G05190	no	no	no	no
5	protein_coding	AT5G05200	no	no	no	no
5	protein_coding	AT5G05210	no	no	no	no
5	protein_coding	AT5G05220	no	no	no	no
5	protein_coding	AT5G05230	no	no	no	no
5	protein_coding	AT5G05240	no	no	no	no
5	protein_coding	AT5G05250	no	no	no	no
5	protein_coding	AT5G05260	no	no	no	no
5	protein_coding	AT5G05270	no	no	no	no
5	protein_coding	AT5G05280	no	no	no	no
5	protein_coding	AT5G05282	no	no	no	no
5	protein_coding	AT5G05290	no	no	no	no
5	protein_coding	AT5G05300	no	no	no	no
5	protein_coding	AT5G05310	no	no	no	no
5	protein_coding	AT5G05320	no	no	no	no
5	protein_coding	AT5G05330	no	no	no	no
5	protein_coding	AT5G05340	no	no	no	no
5	protein_coding	AT5G05350	no	no	no	no
5	protein_coding	AT5G05360	no	no	no	no
5	protein_coding	AT5G05365	no	no	no	no
5	protein_coding	AT5G05370	no	no	no	no
5	protein_coding	AT5G05380	no	no	no	no
5	protein_coding	AT5G05390	no	no	no	no
5	protein_coding	AT5G05400	no	no	no	no
5	protein_coding	AT5G05410	no	no	no	no
5	protein_coding	AT5G05420	no	no	no	no
5	protein_coding	AT5G05430	no	no	no	no
5	ncRNA	AT5G05435	no	no	no	no
5	protein_coding	AT5G05440	no	no	no	no
5	protein_coding	AT5G05450	no	no	no	no
5	protein_coding	AT5G05460	no	no	no	no
5	protein_coding	AT5G05470	no	no	no	no
5	protein_coding	AT5G05480	no	no	no	no
5	protein_coding	AT5G05490	no	no	no	no
5	protein_coding	AT5G05500	no	enriched	enriched	no
5	protein_coding	AT5G05510	no	no	enriched	enriched
5	protein_coding	AT5G05520	no	no	enriched	enriched
5	protein_coding	AT5G05530	enriched	no	enriched	enriched
5	protein_coding	AT5G05540	enriched	no	enriched	enriched
5	protein_coding	AT5G05550	enriched	no	enriched	enriched
5	protein_coding	AT5G05560	no	enriched	enriched	no
5	protein_coding	AT5G05570	no	no	no	no
5	protein_coding	AT5G05580	no	no	no	no
5	protein_coding	AT5G05590	no	no	no	no
5	protein_coding	AT5G05598	no	no	no	no
5	protein_coding	AT5G05600	no	no	no	no
5	protein_coding	AT5G05610	no	no	no	no
5	protein_coding	AT5G05620	no	no	no	no
5	protein_coding	AT5G05630	no	enriched	no	no
5	protein_coding	AT5G05640	no	enriched	no	no
5	protein_coding	AT5G05650	no	enriched	no	no
5	protein_coding	AT5G05657	no	enriched	enriched	enriched
5	protein_coding	AT5G05660	no	enriched	enriched	enriched
5	protein_coding	AT5G05670	enriched	enriched	enriched	enriched
5	protein_coding	AT5G05680	enriched	enriched	enriched	enriched
5	protein_coding	AT5G05690	enriched	no	no	enriched
5	protein_coding	AT5G05700	enriched	no	no	no
5	protein_coding	AT5G05710	enriched	no	no	no
5	protein_coding	AT5G05720	enriched	enriched	no	no
5	protein_coding	AT5G05730	enriched	no	no	no
5	protein_coding	AT5G05740	no	no	no	no
5	protein_coding	AT5G05750	no	no	no	no
5	protein_coding	AT5G05760	no	no	no	no
5	protein_coding	AT5G05770	no	no	no	no
5	protein_coding	AT5G05780	no	no	no	no
5	protein_coding	AT5G05790	no	no	no	no
5	tRNA	AT5G05795	no	no	no	no
5	protein_coding	AT5G05800	no	no	no	no
5	protein_coding	AT5G05810	no	no	no	no
5	protein_coding	AT5G05820	no	no	no	no
5	protein_coding	AT5G05830	no	no	no	no
5	protein_coding	AT5G05840	no	no	no	no
5	protein_coding	AT5G05850	no	no	no	no
5	protein_coding	AT5G05860	no	no	no	no
5	protein_coding	AT5G05870	no	no	no	no
5	protein_coding	AT5G05880	no	no	no	no
5	protein_coding	AT5G05890	no	no	no	no
5	protein_coding	AT5G05900	no	no	no	no
5	protein_coding	AT5G05910	no	no	no	no
5	protein_coding	AT5G05920	no	no	no	no
5	protein_coding	AT5G05930	no	no	no	no
5	protein_coding	AT5G05940	no	no	no	no
5	tRNA	AT5G05945	no	no	no	no
5	protein_coding	AT5G05950	no	no	no	no
5	protein_coding	AT5G05960	no	no	no	no
5	protein_coding	AT5G05965	no	no	no	no
5	protein_coding	AT5G05970	no	no	no	no
5	protein_coding	AT5G05980	no	no	no	no
5	tRNA	AT5G05985	no	no	no	no
5	protein_coding	AT5G05987	no	no	no	no
5	protein_coding	AT5G05990	no	no	no	no
5	protein_coding	AT5G06000	no	no	no	no
5	protein_coding	AT5G06010	no	no	no	no
5	protein_coding	AT5G06020	no	no	no	no
5	protein_coding	AT5G06030	no	no	no	no
5	protein_coding	AT5G06040	no	no	no	no
5	protein_coding	AT5G06043	no	no	no	no
5	protein_coding	AT5G06050	no	no	no	no
5	protein_coding	AT5G06060	no	no	no	no
5	protein_coding	AT5G06070	no	no	no	no
5	protein_coding	AT5G06080	no	no	no	no
5	protein_coding	AT5G06090	no	no	no	no
5	protein_coding	AT5G06100	no	no	no	no
5	protein_coding	AT5G06110	no	no	no	no
5	protein_coding	AT5G06120	no	no	no	no
5	tRNA	AT5G06125	no	no	no	no
5	protein_coding	AT5G06130	no	no	no	no
5	protein_coding	AT5G06140	no	no	no	no
5	protein_coding	AT5G06150	no	no	no	no
5	protein_coding	AT5G06160	no	no	no	no
5	ncRNA	AT5G06165	no	no	no	no
5	protein_coding	AT5G06170	no	no	no	no
5	protein_coding	AT5G06180	no	no	no	no
5	protein_coding	AT5G06190	no	no	no	no
5	protein_coding	AT5G06200	no	no	no	no
5	protein_coding	AT5G06210	no	no	no	no
5	protein_coding	AT5G06220	no	no	no	no
5	protein_coding	AT5G06230	no	no	no	no
5	protein_coding	AT5G06240	no	no	no	no
5	protein_coding	AT5G06250	no	no	no	no
5	protein_coding	AT5G06260	no	no	no	no
5	protein_coding	AT5G06265	no	no	no	no
5	protein_coding	AT5G06270	no	no	no	no
5	pseudogene	AT5G06278	no	no	no	no
5	protein_coding	AT5G06280	no	no	no	no
5	protein_coding	AT5G06290	no	no	no	no
5	protein_coding	AT5G06300	no	no	no	no
5	protein_coding	AT5G06310	no	no	no	no
5	protein_coding	AT5G06320	no	no	no	no
5	protein_coding	AT5G06330	no	no	no	no
5	protein_coding	AT5G06340	no	no	no	no
5	protein_coding	AT5G06350	no	no	no	no
5	protein_coding	AT5G06360	no	no	no	no
5	protein_coding	AT5G06370	no	no	no	no
5	protein_coding	AT5G06380	no	no	no	no
5	protein_coding	AT5G06390	no	no	no	no
5	protein_coding	AT5G06400	no	no	no	no
5	protein_coding	AT5G06410	no	no	no	no
5	protein_coding	AT5G06420	no	no	no	no
5	protein_coding	AT5G06430	no	no	no	no
5	protein_coding	AT5G06440	no	no	no	no
5	protein_coding	AT5G06450	no	no	no	no
5	protein_coding	AT5G06460	no	no	no	no
5	protein_coding	AT5G06470	no	no	no	no
5	protein_coding	AT5G06480	no	no	no	no
5	protein_coding	AT5G06490	no	no	no	no
5	protein_coding	AT5G06500	no	no	no	no
5	protein_coding	AT5G06510	no	no	no	no
5	protein_coding	AT5G06520	no	no	no	no
5	protein_coding	AT5G06530	no	no	no	no
5	protein_coding	AT5G06540	no	no	no	no
5	protein_coding	AT5G06550	no	no	no	no
5	protein_coding	AT5G06560	no	no	no	no
5	protein_coding	AT5G06570	no	no	no	no
5	protein_coding	AT5G06580	no	no	no	no
5	protein_coding	AT5G06590	no	no	no	no
5	protein_coding	AT5G06600	no	no	no	no
5	protein_coding	AT5G06610	no	no	no	no
5	protein_coding	AT5G06620	no	no	no	no
5	protein_coding	AT5G06630	enriched	no	enriched	enriched
5	pseudogene	AT5G06634	enriched	no	enriched	enriched
5	protein_coding	AT5G06640	enriched	no	enriched	enriched
5	protein_coding	AT5G06650	no	no	no	no
5	protein_coding	AT5G06660	no	no	no	no
5	protein_coding	AT5G06670	no	no	no	no
5	protein_coding	AT5G06680	no	no	no	no
5	tRNA	AT5G06685	no	no	no	no
5	protein_coding	AT5G06690	no	no	no	no
5	protein_coding	AT5G06700	no	no	no	no
5	protein_coding	AT5G06710	no	no	no	no
5	protein_coding	AT5G06720	no	no	no	no
5	protein_coding	AT5G06730	no	no	no	no
5	protein_coding	AT5G06740	no	no	no	no
5	protein_coding	AT5G06750	no	no	no	no
5	protein_coding	AT5G06755	no	no	no	no
5	protein_coding	AT5G06760	no	no	no	no
5	protein_coding	AT5G06770	no	no	no	no
5	protein_coding	AT5G06780	no	no	no	no
5	protein_coding	AT5G06790	no	no	no	no
5	protein_coding	AT5G06800	no	no	no	no
5	transposable_element	AT5G06805	no	no	no	no
5	protein_coding	AT5G06810	no	no	no	no
5	protein_coding	AT5G06820	no	no	no	no
5	protein_coding	AT5G06830	no	no	no	no
5	protein_coding	AT5G06839	no	no	no	no
5	protein_coding	AT5G06850	no	no	no	no
5	ncRNA	AT5G06865	no	no	no	no
5	protein_coding	AT5G06860	no	no	no	no
5	protein_coding	AT5G06870	no	no	no	no
5	protein_coding	AT5G06890	no	no	no	no
5	protein_coding	AT5G06900	no	no	no	no
5	protein_coding	AT5G06905	no	no	no	no
5	protein_coding	AT5G06910	no	no	no	no
5	protein_coding	AT5G06920	no	no	no	no
5	protein_coding	AT5G06930	no	no	no	no
5	protein_coding	AT5G06940	no	no	no	no
5	protein_coding	AT5G06950	no	no	no	no
5	protein_coding	AT5G06960	no	no	no	no
5	protein_coding	AT5G06970	no	no	no	no
5	protein_coding	AT5G06980	no	no	no	no
5	protein_coding	AT5G06990	no	no	no	no
5	protein_coding	AT5G07000	no	no	no	no
5	protein_coding	AT5G07010	no	no	no	no
5	protein_coding	AT5G07020	no	no	no	no
5	protein_coding	AT5G07030	no	no	no	no
5	protein_coding	AT5G07040	no	no	no	no
5	protein_coding	AT5G07050	no	no	no	no
5	protein_coding	AT5G07060	no	no	no	no
5	protein_coding	AT5G07070	no	no	no	no
5	protein_coding	AT5G07080	no	no	no	no
5	protein_coding	AT5G07090	no	no	no	no
5	protein_coding	AT5G07100	no	no	no	no
5	protein_coding	AT5G07110	no	no	no	no
5	protein_coding	AT5G07120	no	no	no	no
5	protein_coding	AT5G07130	no	no	no	no
5	tRNA	AT5G07135	no	no	no	enriched
5	protein_coding	AT5G07140	no	no	no	no
5	protein_coding	AT5G07150	no	no	no	no
5	ncRNA	AT5G07152	no	no	no	no
5	protein_coding	AT5G07160	no	no	no	no
5	protein_coding	AT5G07170	no	no	no	no
5	protein_coding	AT5G07180	no	no	no	no
5	protein_coding	AT5G07190	no	no	no	no
5	protein_coding	AT5G07200	no	no	no	no
5	protein_coding	AT5G07210	no	no	no	no
5	transposable_element	AT5G07215	enriched	enriched	no	enriched
5	protein_coding	AT5G07220	no	no	no	no
5	protein_coding	AT5G07225	no	no	no	no
5	protein_coding	AT5G07230	no	no	no	no
5	protein_coding	AT5G07240	no	no	no	no
5	protein_coding	AT5G07250	no	no	no	no
5	protein_coding	AT5G07260	no	no	no	no
5	protein_coding	AT5G07270	no	no	no	no
5	protein_coding	AT5G07280	no	no	no	no
5	protein_coding	AT5G07290	no	no	no	no
5	protein_coding	AT5G07300	no	no	no	no
5	protein_coding	AT5G07310	no	no	no	no
5	tRNA	AT5G07315	no	no	no	no
5	protein_coding	AT5G07320	no	no	no	no
5	ncRNA	AT5G07322	no	no	no	no
5	protein_coding	AT5G07330	no	no	no	no
5	protein_coding	AT5G07340	no	no	no	no
5	protein_coding	AT5G07350	no	no	no	no
5	protein_coding	AT5G07360	no	no	no	no
5	protein_coding	AT5G07370	no	no	no	no
5	protein_coding	AT5G07380	no	no	no	no
5	protein_coding	AT5G07390	no	no	no	no
5	protein_coding	AT5G07400	no	no	no	no
5	protein_coding	AT5G07410	no	no	no	no
5	protein_coding	AT5G07420	no	no	no	no
5	protein_coding	AT5G07430	no	no	no	no
5	protein_coding	AT5G07440	no	no	no	no
5	protein_coding	AT5G07450	no	no	no	no
5	protein_coding	AT5G07460	no	no	no	no
5	protein_coding	AT5G07470	no	no	no	no
5	protein_coding	AT5G07475	no	no	no	no
5	protein_coding	AT5G07480	no	no	no	no
5	protein_coding	AT5G07490	no	no	no	no
5	protein_coding	AT5G07500	no	no	no	no
5	transposable_element	AT5G07505	enriched	enriched	enriched	no
5	protein_coding	AT5G07510	enriched	enriched	enriched	enriched
5	protein_coding	AT5G07520	enriched	enriched	enriched	enriched
5	protein_coding	AT5G07530	enriched	no	enriched	no
5	protein_coding	AT5G07540	enriched	no	enriched	no
5	protein_coding	AT5G07550	enriched	no	enriched	enriched
5	protein_coding	AT5G07560	enriched	no	enriched	enriched
5	protein_coding	AT5G07570	enriched	no	no	no
5	protein_coding	AT5G07571	no	no	no	no
5	protein_coding	AT5G07572	no	no	no	no
5	protein_coding	AT5G07580	no	no	no	no
5	protein_coding	AT5G07590	no	no	no	no
5	protein_coding	AT5G07600	no	no	no	no
5	protein_coding	AT5G07610	no	no	no	no
5	protein_coding	AT5G07620	no	no	no	no
5	protein_coding	AT5G07630	no	no	enriched	no
5	tRNA	AT5G07625	no	no	enriched	no
5	protein_coding	AT5G07640	enriched	enriched	enriched	no
5	protein_coding	AT5G07650	enriched	no	enriched	no
5	protein_coding	AT5G07660	no	no	enriched	no
5	protein_coding	AT5G07670	no	no	no	no
5	tRNA	AT5G07675	no	no	no	no
5	protein_coding	AT5G07680	no	no	no	no
5	transposable_element	AT5G07685	no	no	no	no
5	protein_coding	AT5G07690	no	no	no	no
5	protein_coding	AT5G07700	no	no	no	no
5	protein_coding	AT5G07710	no	no	no	no
5	protein_coding	AT5G07720	no	no	no	no
5	protein_coding	AT5G07730	no	no	no	no
5	protein_coding	AT5G07740	no	no	no	no
5	protein_coding	AT5G07760	no	no	no	no
5	protein_coding	AT5G07770	no	no	no	no
5	protein_coding	AT5G07780	no	no	no	no
5	protein_coding	AT5G07790	no	no	no	no
5	protein_coding	AT5G07800	no	no	no	no
5	protein_coding	AT5G07810	no	no	no	no
5	protein_coding	AT5G07820	no	no	no	no
5	protein_coding	AT5G07830	no	no	no	no
5	protein_coding	AT5G07842	no	no	no	no
5	protein_coding	AT5G07840	no	no	no	no
5	protein_coding	AT5G07850	no	no	no	no
5	protein_coding	AT5G07860	no	no	no	no
5	protein_coding	AT5G07870	no	no	no	no
5	protein_coding	AT5G07880	no	no	no	no
5	protein_coding	AT5G07890	no	no	no	no
5	protein_coding	AT5G07900	no	no	no	no
5	protein_coding	AT5G07910	no	no	no	no
5	protein_coding	AT5G07920	no	no	no	no
5	protein_coding	AT5G07930	no	no	no	no
5	protein_coding	AT5G07940	no	no	no	no
5	protein_coding	AT5G07950	no	no	no	no
5	protein_coding	AT5G07960	no	no	no	no
5	protein_coding	AT5G07970	no	no	no	no
5	protein_coding	AT5G07980	no	no	no	no
5	protein_coding	AT5G07990	no	no	no	no
5	protein_coding	AT5G08000	no	no	no	no
5	protein_coding	AT5G08010	no	no	no	no
5	protein_coding	AT5G08020	no	no	no	no
5	protein_coding	AT5G08030	no	no	no	no
5	protein_coding	AT5G08040	no	no	no	no
5	protein_coding	AT5G08050	no	no	no	no
5	protein_coding	AT5G08055	no	no	no	no
5	protein_coding	AT5G08060	no	no	no	no
5	protein_coding	AT5G08070	no	no	no	no
5	tRNA	AT5G08075	no	no	no	no
5	protein_coding	AT5G08080	no	no	no	no
5	protein_coding	AT5G08090	no	no	no	no
5	protein_coding	AT5G08100	no	no	no	no
5	protein_coding	AT5G08110	no	no	no	no
5	protein_coding	AT5G08120	no	no	no	no
5	protein_coding	AT5G08130	no	no	no	no
5	protein_coding	AT5G08139	no	no	no	no
5	protein_coding	AT5G08141	no	no	no	no
5	protein_coding	AT5G08150	no	no	no	no
5	protein_coding	AT5G08160	no	no	no	no
5	protein_coding	AT5G08170	no	no	no	no
5	protein_coding	AT5G08180	no	no	no	no
5	protein_coding	AT5G08185	no	no	no	no
5	protein_coding	AT5G08190	no	no	no	no
5	protein_coding	AT5G08200	no	no	no	no
5	protein_coding	AT5G08230	no	no	no	no
5	miRNA	AT5G08210	no	no	no	no
5	protein_coding	AT5G08220	no	no	no	no
5	protein_coding	AT5G08240	no	no	no	no
5	protein_coding	AT5G08250	no	no	no	no
5	protein_coding	AT5G08260	no	no	no	no
5	protein_coding	AT5G08270	no	no	no	no
5	protein_coding	AT5G08280	no	no	no	no
5	protein_coding	AT5G08290	no	no	no	no
5	protein_coding	AT5G08300	no	no	no	no
5	protein_coding	AT5G08305	no	no	no	no
5	protein_coding	AT5G08310	no	no	no	no
5	protein_coding	AT5G08315	no	no	no	no
5	protein_coding	AT5G08320	no	no	no	no
5	protein_coding	AT5G08330	no	no	no	no
5	protein_coding	AT5G08335	no	no	no	no
5	protein_coding	AT5G08340	no	no	no	no
5	protein_coding	AT5G08350	no	no	no	no
5	protein_coding	AT5G08360	no	no	no	no
5	protein_coding	AT5G08370	no	no	no	no
5	protein_coding	AT5G08380	no	no	no	no
5	protein_coding	AT5G08391	no	no	no	no
5	protein_coding	AT5G08390	no	no	no	no
5	protein_coding	AT5G08400	no	no	no	no
5	protein_coding	AT5G08410	no	no	no	no
5	protein_coding	AT5G08415	no	no	no	no
5	protein_coding	AT5G08420	no	no	no	no
5	protein_coding	AT5G08430	no	no	no	no
5	protein_coding	AT5G08440	no	no	no	no
5	protein_coding	AT5G08450	no	no	no	no
5	protein_coding	AT5G08460	no	no	no	no
5	protein_coding	AT5G08470	no	no	no	no
5	protein_coding	AT5G08480	no	no	no	no
5	protein_coding	AT5G08490	no	no	no	no
5	protein_coding	AT5G08500	no	no	no	no
5	protein_coding	AT5G08505	no	no	no	no
5	protein_coding	AT5G08510	no	no	no	no
5	protein_coding	AT5G08520	no	no	no	no
5	protein_coding	AT5G08530	no	no	no	no
5	protein_coding	AT5G08535	no	no	no	no
5	protein_coding	AT5G08540	no	no	no	no
5	protein_coding	AT5G08550	no	no	no	no
5	protein_coding	AT5G08560	no	no	no	no
5	protein_coding	AT5G08565	no	no	no	no
5	protein_coding	AT5G08570	no	no	no	no
5	protein_coding	AT5G08580	no	no	no	no
5	protein_coding	AT5G08590	no	no	no	no
5	protein_coding	AT5G08600	no	no	no	no
5	protein_coding	AT5G08610	no	no	no	no
5	protein_coding	AT5G08620	no	no	no	no
5	protein_coding	AT5G08630	no	no	no	no
5	protein_coding	AT5G08640	no	no	no	no
5	protein_coding	AT5G08650	no	no	no	no
5	protein_coding	AT5G08660	no	no	no	no
5	protein_coding	AT5G08670	no	no	no	no
5	protein_coding	AT5G08680	no	no	no	no
5	protein_coding	AT5G08690	no	no	no	no
5	protein_coding	AT5G08695	no	no	no	no
5	protein_coding	AT5G08710	no	no	no	no
5	miRNA	AT5G08712	no	no	no	no
5	miRNA	AT5G08717	no	no	no	no
5	protein_coding	AT5G08720	no	no	no	no
5	protein_coding	AT5G08730	no	no	no	no
5	protein_coding	AT5G08740	no	no	no	no
5	protein_coding	AT5G08750	no	no	no	no
5	protein_coding	AT5G08760	no	no	no	no
5	protein_coding	AT5G08770	no	no	no	no
5	protein_coding	AT5G08780	no	no	no	no
5	protein_coding	AT5G08790	no	no	no	no
5	protein_coding	AT5G09210	no	no	no	no
5	protein_coding	AT5G09220	no	no	no	no
5	protein_coding	AT5G09225	no	no	no	no
5	protein_coding	AT5G09230	no	no	no	no
5	protein_coding	AT5G09240	no	no	no	no
5	protein_coding	AT5G09250	no	no	no	no
5	protein_coding	AT5G09260	no	no	no	no
5	protein_coding	AT5G09270	no	no	no	no
5	protein_coding	AT5G09280	no	no	no	no
5	protein_coding	AT5G09290	no	no	no	no
5	protein_coding	AT5G09300	no	no	no	no
5	protein_coding	AT5G09310	no	no	no	no
5	protein_coding	AT5G09320	no	no	no	no
5	protein_coding	AT5G09330	no	no	no	no
5	protein_coding	AT5G09340	no	no	no	no
5	tRNA	AT5G09345	no	no	no	no
5	protein_coding	AT5G09350	no	no	no	no
5	protein_coding	AT5G09360	no	no	no	no
5	protein_coding	AT5G09370	no	no	no	no
5	protein_coding	AT5G09380	no	no	no	no
5	protein_coding	AT5G09390	no	no	no	no
5	protein_coding	AT5G09400	no	no	no	no
5	protein_coding	AT5G09410	no	no	no	no
5	protein_coding	AT5G09420	no	no	no	no
5	protein_coding	AT5G09430	no	no	no	no
5	protein_coding	AT5G09440	no	no	no	no
5	ncRNA	AT5G09443	no	no	no	no
5	protein_coding	AT5G09445	no	no	no	no
5	protein_coding	AT5G09450	no	no	no	no
5	protein_coding	AT5G09462	no	no	no	no
5	protein_coding	AT5G09461	no	no	no	no
5	protein_coding	AT5G09463	no	no	no	no
5	protein_coding	AT5G09460	no	no	no	no
5	protein_coding	AT5G09470	no	no	no	no
5	protein_coding	AT5G09480	no	no	no	no
5	protein_coding	AT5G09490	no	no	no	no
5	protein_coding	AT5G09500	no	no	no	no
5	protein_coding	AT5G09510	no	no	no	no
5	pseudogene	AT5G09513	no	no	no	no
5	protein_coding	AT5G09520	no	no	no	no
5	protein_coding	AT5G09530	no	no	no	no
5	protein_coding	AT5G09540	no	no	no	no
5	protein_coding	AT5G09550	no	no	no	no
5	protein_coding	AT5G09560	no	no	no	no
5	protein_coding	AT5G09570	no	no	no	no
5	protein_coding	AT5G09580	no	no	no	no
5	snRNA	AT5G09585	no	no	no	no
5	protein_coding	AT5G09590	no	no	no	no
5	protein_coding	AT5G09600	no	no	no	no
5	protein_coding	AT5G09610	no	no	no	no
5	protein_coding	AT5G09620	no	no	no	no
5	protein_coding	AT5G09630	no	no	no	no
5	protein_coding	AT5G09640	no	no	no	no
5	protein_coding	AT5G09650	no	no	no	no
5	tRNA	AT5G09655	no	no	no	no
5	protein_coding	AT5G09660	no	no	no	no
5	protein_coding	AT5G09672	no	no	no	no
5	protein_coding	AT5G09670	no	no	no	no
5	protein_coding	AT5G09680	no	no	no	no
5	protein_coding	AT5G09690	no	no	no	no
5	protein_coding	AT5G09700	no	no	no	no
5	protein_coding	AT5G09710	no	no	no	no
5	protein_coding	AT5G09711	no	no	no	no
5	protein_coding	AT5G09720	no	no	no	no
5	protein_coding	AT5G09730	no	no	no	no
5	protein_coding	AT5G09740	no	no	no	no
5	protein_coding	AT5G09750	no	no	no	no
5	tRNA	AT5G09755	no	no	no	no
5	protein_coding	AT5G09760	no	no	no	no
5	protein_coding	AT5G09770	no	no	no	no
5	protein_coding	AT5G09780	no	no	no	no
5	protein_coding	AT5G09790	no	no	no	no
5	pseudogene	AT5G09795	no	no	no	no
5	protein_coding	AT5G09800	no	no	no	no
5	protein_coding	AT5G09805	no	no	no	no
5	protein_coding	AT5G09810	no	no	no	no
5	protein_coding	AT5G09820	no	no	no	no
5	protein_coding	AT5G09830	no	no	no	no
5	protein_coding	AT5G09840	no	no	no	no
5	protein_coding	AT5G09850	no	no	no	no
5	protein_coding	AT5G09860	no	no	no	no
5	protein_coding	AT5G09870	no	no	no	no
5	protein_coding	AT5G09876	no	no	no	no
5	protein_coding	AT5G09880	no	no	no	no
5	protein_coding	AT5G09890	no	no	no	no
5	protein_coding	AT5G09900	no	no	no	no
5	protein_coding	AT5G09910	no	no	no	no
5	protein_coding	AT5G09920	no	no	no	no
5	protein_coding	AT5G09930	no	no	no	no
5	protein_coding	AT5G09940	no	no	no	no
5	protein_coding	AT5G09950	no	no	no	no
5	protein_coding	AT5G09960	no	no	no	no
5	protein_coding	AT5G09970	no	no	no	no
5	tRNA	AT5G09975	no	no	no	no
5	protein_coding	AT5G09976	no	no	no	no
5	protein_coding	AT5G09978	no	no	no	no
5	protein_coding	AT5G09980	no	no	no	no
5	protein_coding	AT5G09990	no	no	no	no
5	protein_coding	AT5G09995	no	no	no	no
5	protein_coding	AT5G10000	no	no	no	no
5	protein_coding	AT5G10010	no	no	no	no
5	protein_coding	AT5G10020	no	no	no	no
5	protein_coding	AT5G10030	no	no	no	no
5	protein_coding	AT5G10040	no	no	no	no
5	protein_coding	AT5G10050	no	no	no	no
5	protein_coding	AT5G10060	no	no	no	no
5	protein_coding	AT5G10070	no	no	no	no
5	protein_coding	AT5G10080	no	no	no	no
5	protein_coding	AT5G10090	no	no	no	no
5	protein_coding	AT5G10100	no	no	no	no
5	protein_coding	AT5G10110	no	no	no	no
5	protein_coding	AT5G10120	no	no	no	no
5	protein_coding	AT5G10130	no	no	no	no
5	protein_coding	AT5G10140	no	no	no	no
5	protein_coding	AT5G10150	no	no	no	no
5	protein_coding	AT5G10160	no	no	no	no
5	protein_coding	AT5G10170	no	no	no	no
5	protein_coding	AT5G10180	no	no	no	no
5	protein_coding	AT5G10190	no	no	no	no
5	protein_coding	AT5G10200	no	no	no	no
5	protein_coding	AT5G10210	no	no	no	no
5	protein_coding	AT5G10220	no	no	no	no
5	protein_coding	AT5G10230	no	no	no	no
5	tRNA	AT5G10235	no	no	no	no
5	protein_coding	AT5G10240	no	no	no	no
5	protein_coding	AT5G10250	no	no	no	no
5	protein_coding	AT5G10260	no	no	no	no
5	protein_coding	AT5G10270	no	no	no	no
5	ncRNA	AT5G10278	no	no	no	no
5	protein_coding	AT5G10280	no	no	no	no
5	protein_coding	AT5G10290	no	no	no	no
5	protein_coding	AT5G10300	no	no	no	no
5	protein_coding	AT5G10310	no	no	no	no
5	protein_coding	AT5G10320	no	no	no	no
5	protein_coding	AT5G10330	no	no	no	no
5	protein_coding	AT5G10336	no	no	no	no
5	protein_coding	AT5G10340	no	no	no	no
5	protein_coding	AT5G10350	no	no	no	no
5	protein_coding	AT5G10360	no	no	no	no
5	protein_coding	AT5G10370	no	no	no	no
5	protein_coding	AT5G10380	no	no	no	no
5	protein_coding	AT5G10390	no	no	no	no
5	protein_coding	AT5G10400	no	no	no	no
5	protein_coding	AT5G10410	no	no	no	no
5	protein_coding	AT5G10420	no	no	no	no
5	protein_coding	AT5G10430	no	no	no	no
5	protein_coding	AT5G10440	no	no	no	no
5	protein_coding	AT5G10450	no	no	no	no
5	tRNA	AT5G10455	no	no	no	no
5	protein_coding	AT5G10460	no	no	no	no
5	protein_coding	AT5G10470	no	no	no	no
5	protein_coding	AT5G10480	no	no	no	no
5	protein_coding	AT5G10490	no	no	no	no
5	protein_coding	AT5G10500	no	no	no	no
5	protein_coding	AT5G10504	no	no	no	no
5	protein_coding	AT5G10510	no	no	no	no
5	protein_coding	AT5G10520	no	no	no	no
5	tRNA	AT5G10525	no	no	no	no
5	protein_coding	AT5G10530	no	no	no	no
5	protein_coding	AT5G10540	no	no	no	no
5	protein_coding	AT5G10550	no	no	no	no
5	protein_coding	AT5G10560	no	no	no	no
5	protein_coding	AT5G10570	no	no	no	no
5	snoRNA	AT5G10572	no	no	no	no
5	protein_coding	AT5G10580	no	no	no	no
5	protein_coding	AT5G10590	no	no	no	no
5	protein_coding	AT5G10600	no	no	no	no
5	protein_coding	AT5G10605	no	no	no	no
5	protein_coding	AT5G10610	no	no	no	no
5	protein_coding	AT5G10620	no	no	no	no
5	protein_coding	AT5G10625	no	no	no	no
5	protein_coding	AT5G10630	no	no	no	no
5	protein_coding	AT5G10650	no	no	no	no
5	protein_coding	AT5G10660	no	no	no	no
5	transposable_element	AT5G10670	no	no	no	no
5	protein_coding	AT5G10680	no	no	no	no
5	protein_coding	AT5G10690	no	no	no	no
5	protein_coding	AT5G10695	no	no	no	no
5	protein_coding	AT5G10700	no	no	no	no
5	protein_coding	AT5G10710	no	no	no	no
5	protein_coding	AT5G10720	no	no	no	no
5	protein_coding	AT5G10730	no	no	no	no
5	protein_coding	AT5G10740	no	no	no	no
5	protein_coding	AT5G10745	no	no	no	no
5	protein_coding	AT5G10750	no	no	no	no
5	protein_coding	AT5G10760	no	no	no	no
5	protein_coding	AT5G10770	no	no	no	no
5	protein_coding	AT5G10780	no	no	no	no
5	protein_coding	AT5G10790	no	no	no	no
5	protein_coding	AT5G10800	no	no	no	no
5	protein_coding	AT5G10810	no	no	no	no
5	protein_coding	AT5G10820	no	no	no	no
5	protein_coding	AT5G10830	no	no	no	no
5	protein_coding	AT5G10840	no	no	no	no
5	transposable_element	AT5G10850	no	no	no	no
5	protein_coding	AT5G10860	no	no	no	no
5	protein_coding	AT5G10870	no	no	no	no
5	protein_coding	AT5G10880	no	no	no	no
5	protein_coding	AT5G10890	no	no	no	no
5	protein_coding	AT5G10900	no	no	no	no
5	protein_coding	AT5G10910	no	no	no	no
5	protein_coding	AT5G10920	no	no	no	no
5	protein_coding	AT5G10930	no	no	no	no
5	protein_coding	AT5G10940	no	no	no	no
5	protein_coding	AT5G10946	no	no	no	no
5	miRNA	AT5G10945	no	no	no	no
5	protein_coding	AT5G10950	no	no	no	no
5	protein_coding	AT5G10960	no	no	no	no
5	protein_coding	AT5G10970	no	no	no	no
5	protein_coding	AT5G10980	no	no	no	no
5	protein_coding	AT5G10990	no	no	no	no
5	protein_coding	AT5G11000	no	no	no	no
5	protein_coding	AT5G11010	no	no	no	no
5	protein_coding	AT5G11020	no	no	no	no
5	protein_coding	AT5G11027	no	no	no	no
5	protein_coding	AT5G11030	no	no	no	no
5	protein_coding	AT5G11040	no	no	no	no
5	protein_coding	AT5G11050	no	no	no	no
5	protein_coding	AT5G11060	no	no	no	no
5	protein_coding	AT5G11070	no	no	no	no
5	protein_coding	AT5G11080	no	no	no	no
5	protein_coding	AT5G11090	no	no	no	no
5	protein_coding	AT5G11100	no	no	no	no
5	protein_coding	AT5G11110	no	no	no	no
5	protein_coding	AT5G11130	no	no	no	no
5	protein_coding	AT5G11140	no	no	no	no
5	protein_coding	AT5G11150	no	no	no	no
5	protein_coding	AT5G11160	no	no	no	no
5	protein_coding	AT5G11170	no	no	no	no
5	protein_coding	AT5G11180	no	no	no	no
5	protein_coding	AT5G11190	no	no	no	no
5	protein_coding	AT5G11200	no	no	no	no
5	protein_coding	AT5G11210	no	no	no	no
5	protein_coding	AT5G11220	no	no	no	no
5	tRNA	AT5G11225	no	no	no	no
5	protein_coding	AT5G11230	no	no	no	no
5	protein_coding	AT5G11240	no	no	no	no
5	pseudogene	AT5G11242	no	no	no	no
5	protein_coding	AT5G11250	no	no	no	no
5	protein_coding	AT5G11260	no	no	no	no
5	protein_coding	AT5G11270	no	no	no	no
5	protein_coding	AT5G11280	no	no	no	no
5	protein_coding	AT5G11290	no	no	no	no
5	protein_coding	AT5G11300	no	no	no	no
5	protein_coding	AT5G11310	no	no	no	no
5	protein_coding	AT5G11320	no	no	no	no
5	tRNA	AT5G11325	no	no	no	no
5	protein_coding	AT5G11330	no	no	no	no
5	protein_coding	AT5G11340	no	no	no	no
5	protein_coding	AT5G11350	no	no	no	no
5	protein_coding	AT5G11360	no	no	no	no
5	protein_coding	AT5G11370	no	no	no	no
5	protein_coding	AT5G11380	no	no	no	no
5	protein_coding	AT5G11390	no	no	no	no
5	protein_coding	AT5G11400	no	no	no	no
5	protein_coding	AT5G11410	no	no	no	no
5	protein_coding	AT5G11412	no	no	no	no
5	protein_coding	AT5G11416	no	no	no	no
5	protein_coding	AT5G11420	no	no	no	no
5	protein_coding	AT5G11425	no	no	no	no
5	protein_coding	AT5G11430	no	no	no	no
5	protein_coding	AT5G11440	no	no	no	no
5	protein_coding	AT5G11450	no	no	no	no
5	protein_coding	AT5G11460	no	no	no	no
5	protein_coding	AT5G11470	no	no	no	no
5	tRNA	AT5G11475	no	no	no	no
5	protein_coding	AT5G11480	no	no	no	no
5	protein_coding	AT5G11490	no	no	no	no
5	protein_coding	AT5G11500	no	no	no	no
5	protein_coding	AT5G11510	no	no	no	no
5	protein_coding	AT5G11520	no	no	no	no
5	protein_coding	AT5G11530	no	no	no	no
5	protein_coding	AT5G11540	no	no	no	no
5	protein_coding	AT5G11550	no	no	no	no
5	protein_coding	AT5G11560	no	no	no	no
5	protein_coding	AT5G11570	no	no	no	no
5	protein_coding	AT5G11580	no	no	no	no
5	protein_coding	AT5G11590	no	no	no	no
5	protein_coding	AT5G11600	no	no	no	no
5	protein_coding	AT5G11610	no	no	no	no
5	protein_coding	AT5G11620	no	no	no	no
5	protein_coding	AT5G11630	no	no	no	no
5	protein_coding	AT5G11640	no	no	no	no
5	protein_coding	AT5G11650	no	no	no	no
5	protein_coding	AT5G11660	no	no	no	no
5	protein_coding	AT5G11670	no	no	no	no
5	protein_coding	AT5G11680	no	no	no	no
5	protein_coding	AT5G11690	no	no	no	no
5	protein_coding	AT5G11700	no	no	no	no
5	protein_coding	AT5G11710	no	no	no	no
5	protein_coding	AT5G11720	no	no	no	no
5	protein_coding	AT5G11730	no	no	no	no
5	protein_coding	AT5G11740	no	no	no	no
5	protein_coding	AT5G11750	no	no	no	no
5	protein_coding	AT5G11760	no	no	no	no
5	protein_coding	AT5G11770	no	no	no	no
5	protein_coding	AT5G11780	no	no	no	no
5	protein_coding	AT5G11790	no	no	no	no
5	protein_coding	AT5G11800	no	no	no	no
5	protein_coding	AT5G11810	no	no	no	no
5	protein_coding	AT5G11820	no	no	no	no
5	protein_coding	AT5G11830	no	no	no	no
5	protein_coding	AT5G11840	no	no	no	no
5	protein_coding	AT5G11850	no	no	no	no
5	protein_coding	AT5G11860	no	no	no	no
5	protein_coding	AT5G11870	no	no	no	no
5	protein_coding	AT5G11880	no	no	no	no
5	protein_coding	AT5G11890	no	no	no	no
5	protein_coding	AT5G11900	no	no	no	no
5	protein_coding	AT5G11910	no	no	no	no
5	protein_coding	AT5G11920	no	no	no	no
5	protein_coding	AT5G11930	no	no	no	no
5	protein_coding	AT5G11940	no	no	no	no
5	protein_coding	AT5G11950	no	no	no	no
5	protein_coding	AT5G11960	no	no	no	no
5	protein_coding	AT5G11970	no	no	no	no
5	miRNA	AT5G11977	no	no	no	no
5	protein_coding	AT5G11980	no	no	no	no
5	protein_coding	AT5G11990	no	no	no	no
5	protein_coding	AT5G12000	no	no	no	no
5	protein_coding	AT5G12010	no	no	no	no
5	protein_coding	AT5G12020	no	no	no	no
5	protein_coding	AT5G12030	no	no	no	no
5	protein_coding	AT5G12040	no	no	no	no
5	protein_coding	AT5G12043	no	no	no	no
5	protein_coding	AT5G12050	no	no	no	no
5	protein_coding	AT5G12060	no	no	no	no
5	protein_coding	AT5G12070	no	no	no	no
5	protein_coding	AT5G12080	no	no	no	no
5	transposable_element	AT5G12085	no	no	no	no
5	protein_coding	AT5G12090	no	no	no	no
5	protein_coding	AT5G12100	no	no	no	no
5	protein_coding	AT5G12110	no	no	no	no
5	protein_coding	AT5G12120	no	no	no	no
5	protein_coding	AT5G12130	no	no	no	no
5	protein_coding	AT5G12140	no	no	no	no
5	protein_coding	AT5G12150	no	no	no	no
5	protein_coding	AT5G12170	no	no	no	no
5	protein_coding	AT5G12180	no	no	no	no
5	protein_coding	AT5G12190	no	no	no	no
5	protein_coding	AT5G12200	no	no	no	no
5	protein_coding	AT5G12210	no	no	no	no
5	protein_coding	AT5G12220	no	no	no	no
5	protein_coding	AT5G12230	no	no	no	no
5	protein_coding	AT5G12235	no	no	no	no
5	protein_coding	AT5G12236	no	no	no	no
5	protein_coding	AT5G12240	no	no	no	no
5	protein_coding	AT5G12250	no	no	no	no
5	protein_coding	AT5G12260	no	no	no	no
5	protein_coding	AT5G12270	no	no	no	no
5	protein_coding	AT5G12280	no	no	no	no
5	protein_coding	AT5G12290	no	no	no	no
5	protein_coding	AT5G12300	no	no	no	no
5	protein_coding	AT5G12310	no	no	no	no
5	protein_coding	AT5G12320	no	no	no	no
5	protein_coding	AT5G12323	no	no	no	no
5	protein_coding	AT5G12330	no	no	no	no
5	protein_coding	AT5G12340	no	no	no	no
5	protein_coding	AT5G12350	no	no	no	no
5	protein_coding	AT5G12360	no	no	no	no
5	protein_coding	AT5G12370	no	no	no	no
5	protein_coding	AT5G12380	no	no	no	no
5	protein_coding	AT5G12390	no	no	no	no
5	protein_coding	AT5G12400	no	no	no	no
5	protein_coding	AT5G12410	no	no	no	no
5	protein_coding	AT5G12420	no	no	no	no
5	protein_coding	AT5G12430	no	no	no	no
5	protein_coding	AT5G12440	no	no	no	no
5	protein_coding	AT5G12450	no	no	no	no
5	protein_coding	AT5G12460	no	no	no	no
5	protein_coding	AT5G12470	no	no	no	no
5	protein_coding	AT5G12480	no	no	no	no
5	protein_coding	AT5G12840	no	no	no	no
5	protein_coding	AT5G12850	no	no	no	no
5	protein_coding	AT5G12860	no	no	no	no
5	protein_coding	AT5G12870	no	no	no	no
5	protein_coding	AT5G12880	no	no	no	no
5	protein_coding	AT5G12890	no	no	no	no
5	protein_coding	AT5G12900	no	no	no	no
5	protein_coding	AT5G12910	no	no	no	no
5	protein_coding	AT5G12920	no	no	no	no
5	protein_coding	AT5G12930	no	no	no	no
5	protein_coding	AT5G12940	no	no	no	no
5	protein_coding	AT5G12950	no	no	no	no
5	protein_coding	AT5G12960	no	no	no	no
5	protein_coding	AT5G12970	no	no	no	no
5	protein_coding	AT5G12980	no	no	no	no
5	protein_coding	AT5G12990	no	no	no	no
5	protein_coding	AT5G13000	no	no	no	no
5	protein_coding	AT5G13010	no	no	no	no
5	protein_coding	AT5G13020	no	no	no	no
5	protein_coding	AT5G13030	no	no	no	no
5	protein_coding	AT5G13050	no	no	no	no
5	protein_coding	AT5G13060	no	no	no	no
5	protein_coding	AT5G13070	no	no	no	no
5	protein_coding	AT5G13080	no	no	no	no
5	protein_coding	AT5G13090	no	no	no	no
5	protein_coding	AT5G13100	no	no	no	no
5	protein_coding	AT5G13110	no	no	no	no
5	protein_coding	AT5G13120	no	no	no	no
5	protein_coding	AT5G13130	no	no	no	no
5	protein_coding	AT5G13140	no	no	no	no
5	protein_coding	AT5G13150	no	no	no	no
5	protein_coding	AT5G13160	no	no	no	no
5	protein_coding	AT5G13170	no	no	no	no
5	protein_coding	AT5G13180	no	no	no	no
5	protein_coding	AT5G13181	no	no	no	no
5	protein_coding	AT5G13190	no	no	no	no
5	protein_coding	AT5G13200	no	no	no	no
5	transposable_element	AT5G13205	no	no	no	no
5	protein_coding	AT5G13210	no	no	no	no
5	protein_coding	AT5G13220	no	no	no	no
5	snoRNA	AT5G13225	no	no	no	no
5	protein_coding	AT5G13230	no	no	no	no
5	protein_coding	AT5G13240	no	no	no	no
5	protein_coding	AT5G13250	no	no	no	no
5	protein_coding	AT5G13260	no	no	no	no
5	protein_coding	AT5G13270	no	no	no	no
5	protein_coding	AT5G13280	no	no	no	no
5	protein_coding	AT5G13290	no	no	no	no
5	protein_coding	AT5G13300	no	no	no	no
5	protein_coding	AT5G13310	no	no	no	no
5	protein_coding	AT5G13320	no	no	no	no
5	protein_coding	AT5G13330	no	no	no	no
5	protein_coding	AT5G13340	no	no	no	no
5	protein_coding	AT5G13350	no	no	no	no
5	protein_coding	AT5G13360	no	no	no	no
5	protein_coding	AT5G13370	no	no	no	no
5	protein_coding	AT5G13380	no	no	no	no
5	protein_coding	AT5G13390	no	no	no	no
5	protein_coding	AT5G13400	no	no	no	no
5	protein_coding	AT5G13410	no	no	no	no
5	protein_coding	AT5G13420	no	no	no	no
5	protein_coding	AT5G13430	no	no	no	no
5	protein_coding	AT5G13440	no	no	no	no
5	protein_coding	AT5G13450	no	no	no	no
5	protein_coding	AT5G13460	no	no	no	no
5	protein_coding	AT5G13470	no	no	no	no
5	transposable_element	AT5G13475	no	no	no	no
5	protein_coding	AT5G13480	no	no	no	no
5	transposable_element	AT5G13485	no	no	no	no
5	protein_coding	AT5G13490	no	no	no	no
5	protein_coding	AT5G13500	no	no	no	no
5	protein_coding	AT5G13510	no	no	no	no
5	protein_coding	AT5G13520	no	no	no	no
5	protein_coding	AT5G13530	no	no	no	no
5	pseudogene	AT5G13548	no	no	no	no
5	protein_coding	AT5G13550	no	no	no	no
5	protein_coding	AT5G13560	no	no	no	no
5	protein_coding	AT5G13570	no	no	no	no
5	protein_coding	AT5G13580	no	no	no	no
5	protein_coding	AT5G13590	no	no	no	no
5	protein_coding	AT5G13600	no	no	no	no
5	protein_coding	AT5G13610	no	no	no	no
5	protein_coding	AT5G13620	no	no	no	no
5	protein_coding	AT5G13630	no	no	no	no
5	protein_coding	AT5G13640	no	no	no	no
5	protein_coding	AT5G13650	no	no	no	no
5	transposable_element	AT5G13655	no	no	no	no
5	protein_coding	AT5G13660	no	no	no	no
5	protein_coding	AT5G13670	no	no	no	no
5	protein_coding	AT5G13680	no	no	no	no
5	protein_coding	AT5G13690	no	no	no	no
5	protein_coding	AT5G13700	no	no	no	no
5	protein_coding	AT5G13710	no	no	no	no
5	protein_coding	AT5G13720	no	no	no	no
5	protein_coding	AT5G13730	no	no	no	no
5	protein_coding	AT5G13740	no	no	no	no
5	protein_coding	AT5G13750	no	no	no	no
5	protein_coding	AT5G13760	no	no	no	no
5	protein_coding	AT5G13770	no	no	no	no
5	protein_coding	AT5G13780	no	no	no	no
5	protein_coding	AT5G13790	no	no	no	no
5	protein_coding	AT5G13800	no	no	no	no
5	protein_coding	AT5G13810	no	no	no	no
5	protein_coding	AT5G13820	no	no	no	no
5	protein_coding	AT5G13825	no	no	no	no
5	protein_coding	AT5G13830	no	no	no	no
5	protein_coding	AT5G13840	no	no	no	no
5	tRNA	AT5G13845	no	no	no	no
5	protein_coding	AT5G13850	no	no	no	no
5	protein_coding	AT5G13860	no	no	no	no
5	protein_coding	AT5G13870	no	no	no	no
5	protein_coding	AT5G13880	no	no	no	no
5	protein_coding	AT5G13890	no	no	no	no
5	miRNA	AT5G13887	no	no	no	no
5	protein_coding	AT5G13900	no	no	no	no
5	protein_coding	AT5G13910	no	no	no	no
5	protein_coding	AT5G13917	no	no	no	no
5	protein_coding	AT5G13920	no	no	no	no
5	protein_coding	AT5G13930	no	no	no	no
5	protein_coding	AT5G13940	no	no	no	no
5	protein_coding	AT5G13950	no	no	no	no
5	protein_coding	AT5G13960	no	no	no	no
5	protein_coding	AT5G13970	no	no	no	no
5	protein_coding	AT5G13980	no	no	no	no
5	protein_coding	AT5G13990	no	no	no	no
5	protein_coding	AT5G14000	no	no	no	no
5	protein_coding	AT5G14010	no	no	no	no
5	protein_coding	AT5G14011	no	no	no	no
5	protein_coding	AT5G14020	no	no	no	no
5	protein_coding	AT5G14030	no	no	no	no
5	tRNA	AT5G14035	no	no	no	no
5	protein_coding	AT5G14040	no	no	no	no
5	protein_coding	AT5G14050	no	no	no	no
5	protein_coding	AT5G14060	no	no	no	no
5	protein_coding	AT5G14070	no	no	no	no
5	protein_coding	AT5G14080	no	no	no	no
5	protein_coding	AT5G14090	no	no	no	no
5	protein_coding	AT5G14100	no	no	no	no
5	protein_coding	AT5G14105	no	no	no	no
5	protein_coding	AT5G14110	no	no	no	no
5	protein_coding	AT5G14120	no	no	no	no
5	protein_coding	AT5G14130	no	no	no	no
5	protein_coding	AT5G14140	no	no	no	no
5	protein_coding	AT5G14150	no	no	no	no
5	protein_coding	AT5G14160	no	no	no	no
5	protein_coding	AT5G14170	no	no	no	no
5	protein_coding	AT5G14180	no	no	no	no
5	protein_coding	AT5G14200	no	no	no	no
5	protein_coding	AT5G14210	no	no	no	no
5	protein_coding	AT5G14220	no	no	no	no
5	protein_coding	AT5G14230	no	no	no	no
5	protein_coding	AT5G14240	no	no	no	no
5	protein_coding	AT5G14250	no	no	no	no
5	protein_coding	AT5G14260	no	no	no	no
5	protein_coding	AT5G14270	no	no	no	no
5	protein_coding	AT5G14280	no	no	no	no
5	protein_coding	AT5G14290	no	no	no	no
5	protein_coding	AT5G14300	no	no	no	no
5	protein_coding	AT5G14310	no	no	no	no
5	protein_coding	AT5G14320	no	no	no	no
5	protein_coding	AT5G14330	no	no	no	no
5	protein_coding	AT5G14340	no	no	no	no
5	protein_coding	AT5G14345	no	no	no	no
5	protein_coding	AT5G14350	no	no	no	no
5	protein_coding	AT5G14360	no	no	no	no
5	protein_coding	AT5G14370	no	no	no	no
5	protein_coding	AT5G14380	no	no	no	no
5	protein_coding	AT5G14390	no	no	no	no
5	protein_coding	AT5G14400	no	no	no	no
5	protein_coding	AT5G14410	no	no	no	no
5	protein_coding	AT5G14420	no	no	no	no
5	protein_coding	AT5G14430	no	no	no	no
5	protein_coding	AT5G14440	no	no	no	no
5	protein_coding	AT5G14450	no	no	no	no
5	protein_coding	AT5G14460	no	no	no	no
5	protein_coding	AT5G14470	no	no	no	no
5	protein_coding	AT5G14480	no	no	no	no
5	protein_coding	AT5G14490	no	no	no	no
5	tRNA	AT5G14495	no	no	no	no
5	protein_coding	AT5G14500	no	no	no	no
5	protein_coding	AT5G14510	no	no	no	no
5	protein_coding	AT5G14520	no	no	no	no
5	protein_coding	AT5G14530	no	no	no	no
5	protein_coding	AT5G14540	no	no	no	no
5	protein_coding	AT5G14550	no	no	no	no
5	miRNA	AT5G14545	no	no	no	no
5	protein_coding	AT5G14560	no	no	no	no
5	miRNA	AT5G14565	no	no	no	no
5	protein_coding	AT5G14570	no	no	no	no
5	protein_coding	AT5G14580	no	no	no	no
5	protein_coding	AT5G14590	no	no	no	no
5	protein_coding	AT5G14600	no	no	no	no
5	protein_coding	AT5G14602	no	no	no	no
5	protein_coding	AT5G14610	no	no	no	no
5	protein_coding	AT5G14620	no	no	no	no
5	protein_coding	AT5G14640	no	no	no	no
5	protein_coding	AT5G14650	no	no	no	no
5	protein_coding	AT5G14660	no	no	no	no
5	protein_coding	AT5G14670	no	no	no	no
5	protein_coding	AT5G14680	no	no	no	no
5	protein_coding	AT5G14690	no	no	no	no
5	protein_coding	AT5G14700	no	no	no	no
5	protein_coding	AT5G14710	no	no	no	no
5	protein_coding	AT5G14720	no	no	no	no
5	protein_coding	AT5G14730	no	no	no	no
5	protein_coding	AT5G14740	no	no	no	no
5	protein_coding	AT5G14750	no	no	no	no
5	protein_coding	AT5G14760	no	no	no	no
5	protein_coding	AT5G14770	no	no	no	no
5	protein_coding	AT5G14780	no	no	no	no
5	protein_coding	AT5G14790	no	no	no	no
5	protein_coding	AT5G14800	no	no	no	no
5	transposable_element	AT5G14810	enriched	no	no	no
5	protein_coding	AT5G14820	enriched	no	no	no
5	transposable_element	AT5G14830	enriched	enriched	no	no
5	pseudogene	AT5G14840	enriched	enriched	no	no
5	protein_coding	AT5G14850	no	no	no	no
5	protein_coding	AT5G14860	no	no	no	no
5	protein_coding	AT5G14870	no	no	no	no
5	protein_coding	AT5G14880	no	no	no	no
5	protein_coding	AT5G14890	no	no	no	no
5	protein_coding	AT5G14900	no	no	no	no
5	protein_coding	AT5G14910	no	no	no	no
5	protein_coding	AT5G14920	no	no	no	no
5	protein_coding	AT5G14930	no	no	no	no
5	protein_coding	AT5G14940	no	no	no	no
5	protein_coding	AT5G14950	no	no	no	no
5	protein_coding	AT5G14960	no	no	no	no
5	protein_coding	AT5G14970	no	no	no	no
5	protein_coding	AT5G14980	no	no	no	no
5	protein_coding	AT5G14990	no	no	no	no
5	protein_coding	AT5G14995	no	no	no	no
5	protein_coding	AT5G15000	no	no	no	no
5	protein_coding	AT5G15008	no	no	no	no
5	protein_coding	AT5G15010	no	no	no	no
5	protein_coding	AT5G15020	no	no	no	no
5	ncRNA	AT5G15022	no	no	no	no
5	protein_coding	AT5G15030	no	no	no	no
5	protein_coding	AT5G15040	no	no	no	no
5	protein_coding	AT5G15050	no	no	no	no
5	protein_coding	AT5G15060	no	no	no	no
5	protein_coding	AT5G15070	no	no	no	no
5	protein_coding	AT5G15080	no	no	no	no
5	protein_coding	AT5G15090	no	no	no	no
5	protein_coding	AT5G15100	no	no	no	no
5	protein_coding	AT5G15110	no	no	no	no
5	protein_coding	AT5G15120	no	no	no	no
5	protein_coding	AT5G15130	no	no	no	no
5	protein_coding	AT5G15140	no	no	no	no
5	protein_coding	AT5G15150	no	no	no	no
5	protein_coding	AT5G15160	no	no	no	no
5	protein_coding	AT5G15170	no	no	no	no
5	tRNA	AT5G15175	no	no	no	no
5	protein_coding	AT5G15180	no	no	no	no
5	protein_coding	AT5G15190	no	no	no	no
5	protein_coding	AT5G15200	no	no	no	no
5	protein_coding	AT5G15210	no	no	no	no
5	protein_coding	AT5G15220	no	no	no	no
5	protein_coding	AT5G15230	no	no	no	no
5	protein_coding	AT5G15240	no	no	no	no
5	protein_coding	AT5G15250	no	no	no	no
5	protein_coding	AT5G15254	no	no	no	no
5	protein_coding	AT5G15260	no	no	no	no
5	protein_coding	AT5G15265	no	no	no	no
5	protein_coding	AT5G15270	no	no	no	no
5	protein_coding	AT5G15280	no	no	no	no
5	protein_coding	AT5G15290	no	no	no	no
5	protein_coding	AT5G15300	no	no	no	no
5	protein_coding	AT5G15310	no	no	no	no
5	protein_coding	AT5G15320	no	no	no	no
5	protein_coding	AT5G15330	no	no	no	no
5	protein_coding	AT5G15340	no	no	no	no
5	protein_coding	AT5G15350	no	no	no	no
5	protein_coding	AT5G15360	no	no	no	no
5	protein_coding	AT5G15380	no	no	no	no
5	protein_coding	AT5G15390	no	no	no	no
5	protein_coding	AT5G15400	no	no	no	no
5	protein_coding	AT5G15410	no	no	no	no
5	protein_coding	AT5G15420	no	no	no	no
5	protein_coding	AT5G15430	no	no	no	no
5	protein_coding	AT5G15440	no	no	no	no
5	protein_coding	AT5G15450	no	no	no	no
5	protein_coding	AT5G15460	no	no	no	no
5	protein_coding	AT5G15470	no	no	no	no
5	protein_coding	AT5G15480	no	no	no	no
5	protein_coding	AT5G15490	no	no	no	no
5	protein_coding	AT5G15500	no	no	no	no
5	protein_coding	AT5G15510	no	no	no	no
5	protein_coding	AT5G15520	no	no	no	no
5	protein_coding	AT5G15530	no	no	no	no
5	protein_coding	AT5G15540	no	no	no	no
5	pseudogene	AT5G15546	no	no	no	no
5	protein_coding	AT5G15550	no	no	no	no
5	protein_coding	AT5G15560	no	no	no	no
5	protein_coding	AT5G15570	no	no	no	no
5	protein_coding	AT5G15580	no	no	no	no
5	protein_coding	AT5G15581	no	no	no	no
5	protein_coding	AT5G15600	no	no	no	no
5	protein_coding	AT5G15610	no	no	no	no
5	protein_coding	AT5G15620	no	no	no	no
5	protein_coding	AT5G15630	no	no	no	no
5	protein_coding	AT5G15640	no	no	no	no
5	protein_coding	AT5G15650	no	no	no	no
5	protein_coding	AT5G15660	no	no	no	no
5	protein_coding	AT5G15670	no	no	no	no
5	protein_coding	AT5G15680	no	no	no	no
5	protein_coding	AT5G15690	no	no	no	no
5	protein_coding	AT5G15700	no	no	no	no
5	protein_coding	AT5G15710	no	no	no	no
5	protein_coding	AT5G15720	no	no	no	no
5	protein_coding	AT5G15725	no	no	no	no
5	protein_coding	AT5G15730	no	no	no	no
5	protein_coding	AT5G15740	no	no	no	no
5	protein_coding	AT5G15750	no	no	no	no
5	protein_coding	AT5G15760	no	no	no	no
5	protein_coding	AT5G15770	no	no	no	no
5	protein_coding	AT5G15780	no	no	no	no
5	protein_coding	AT5G15790	no	no	no	no
5	protein_coding	AT5G15800	no	no	no	no
5	protein_coding	AT5G15802	no	no	no	no
5	tRNA	AT5G15805	no	no	no	no
5	protein_coding	AT5G15810	no	no	no	no
5	tRNA	AT5G15815	no	no	no	no
5	protein_coding	AT5G15820	no	no	no	no
5	protein_coding	AT5G15830	no	no	no	no
5	miRNA	AT5G15833	no	no	no	no
5	protein_coding	AT5G15840	no	no	no	no
5	ncRNA	AT5G15845	no	no	no	no
5	protein_coding	AT5G15850	no	no	no	no
5	protein_coding	AT5G15853	no	no	no	no
5	protein_coding	AT5G15860	no	no	no	no
5	protein_coding	AT5G15870	no	no	no	no
5	protein_coding	AT5G15880	no	no	no	no
5	protein_coding	AT5G15890	no	no	no	no
5	protein_coding	AT5G15900	no	no	no	no
5	protein_coding	AT5G15910	no	no	no	no
5	protein_coding	AT5G15920	no	no	no	no
5	protein_coding	AT5G15930	no	no	no	no
5	protein_coding	AT5G15940	no	no	no	no
5	protein_coding	AT5G15950	no	no	no	no
5	protein_coding	AT5G15948	no	no	no	no
5	protein_coding	AT5G15960	no	no	no	no
5	protein_coding	AT5G15970	no	no	no	no
5	protein_coding	AT5G15980	no	no	no	no
5	transposable_element	AT5G15990	no	no	no	no
5	transposable_element	AT5G15995	no	no	no	no
5	protein_coding	AT5G16000	no	no	no	no
5	protein_coding	AT5G16010	no	no	no	no
5	protein_coding	AT5G16020	no	no	no	no
5	protein_coding	AT5G16023	no	no	no	no
5	protein_coding	AT5G16030	no	no	no	no
5	protein_coding	AT5G16040	no	no	no	no
5	protein_coding	AT5G16050	no	no	no	no
5	protein_coding	AT5G16060	no	no	no	no
5	protein_coding	AT5G16070	no	no	no	no
5	protein_coding	AT5G16080	no	no	no	no
5	protein_coding	AT5G16090	no	no	no	no
5	protein_coding	AT5G16100	no	no	no	no
5	protein_coding	AT5G16110	no	no	no	no
5	protein_coding	AT5G16120	no	no	no	no
5	protein_coding	AT5G16130	no	no	no	no
5	protein_coding	AT5G16140	no	no	no	no
5	protein_coding	AT5G16150	no	no	no	no
5	protein_coding	AT5G16160	no	no	no	no
5	protein_coding	AT5G16170	no	no	no	no
5	protein_coding	AT5G16180	no	no	no	no
5	protein_coding	AT5G16190	no	no	no	no
5	protein_coding	AT5G16200	no	no	no	no
5	protein_coding	AT5G16210	no	no	no	no
5	protein_coding	AT5G16220	no	no	no	no
5	protein_coding	AT5G16230	no	no	no	no
5	ncRNA	AT5G16235	no	no	no	no
5	protein_coding	AT5G16240	no	no	no	no
5	protein_coding	AT5G16250	no	no	no	no
5	protein_coding	AT5G16260	no	no	no	no
5	protein_coding	AT5G16270	no	no	no	no
5	protein_coding	AT5G16280	no	no	no	no
5	protein_coding	AT5G16285	no	no	no	no
5	protein_coding	AT5G16286	no	no	no	no
5	protein_coding	AT5G16290	no	no	no	no
5	protein_coding	AT5G16300	no	no	no	no
5	protein_coding	AT5G16310	no	no	no	no
5	protein_coding	AT5G16320	no	no	no	no
5	protein_coding	AT5G16330	no	no	no	no
5	pseudogene	AT5G16336	no	no	no	no
5	protein_coding	AT5G16340	no	no	no	no
5	protein_coding	AT5G16350	no	no	no	no
5	protein_coding	AT5G16360	no	no	no	no
5	protein_coding	AT5G16370	no	no	no	no
5	tRNA	AT5G16375	no	no	no	no
5	protein_coding	AT5G16380	no	no	no	no
5	protein_coding	AT5G16390	no	no	no	no
5	protein_coding	AT5G16400	no	no	no	no
5	protein_coding	AT5G16410	no	no	no	no
5	protein_coding	AT5G16420	no	no	no	no
5	protein_coding	AT5G16430	no	no	no	no
5	protein_coding	AT5G16440	no	no	no	no
5	protein_coding	AT5G16450	no	no	no	no
5	protein_coding	AT5G16453	no	no	no	no
5	protein_coding	AT5G16460	no	no	no	no
5	protein_coding	AT5G16470	no	no	no	no
5	protein_coding	AT5G16480	no	no	no	no
5	protein_coding	AT5G16486	no	no	no	no
5	protein_coding	AT5G16490	no	no	no	no
5	protein_coding	AT5G16500	no	no	no	no
5	transposable_element	AT5G16505	no	no	no	no
5	protein_coding	AT5G16510	no	no	no	no
5	protein_coding	AT5G16520	no	no	no	no
5	protein_coding	AT5G16530	no	no	no	no
5	protein_coding	AT5G16540	no	no	no	no
5	protein_coding	AT5G16550	no	no	no	no
5	protein_coding	AT5G16560	no	no	no	no
5	protein_coding	AT5G16567	no	no	no	no
5	protein_coding	AT5G16570	no	no	no	no
5	protein_coding	AT5G16580	no	no	no	no
5	protein_coding	AT5G16590	no	no	no	no
5	protein_coding	AT5G16600	no	no	no	no
5	protein_coding	AT5G16610	no	no	no	no
5	protein_coding	AT5G16620	no	no	no	no
5	protein_coding	AT5G16630	no	no	no	no
5	protein_coding	AT5G16640	no	no	no	no
5	protein_coding	AT5G16650	no	no	no	no
5	protein_coding	AT5G16660	no	no	no	no
5	protein_coding	AT5G16680	no	no	no	no
5	protein_coding	AT5G16690	no	no	no	no
5	protein_coding	AT5G16700	no	no	no	no
5	protein_coding	AT5G16710	no	no	no	no
5	protein_coding	AT5G16715	no	no	no	no
5	protein_coding	AT5G16720	no	no	no	no
5	protein_coding	AT5G16730	no	no	no	no
5	protein_coding	AT5G16740	no	no	no	no
5	protein_coding	AT5G16750	no	no	no	no
5	protein_coding	AT5G16760	no	no	no	no
5	protein_coding	AT5G16770	no	no	no	no
5	protein_coding	AT5G16780	no	no	no	no
5	protein_coding	AT5G16790	no	no	no	no
5	protein_coding	AT5G16800	no	no	no	no
5	protein_coding	AT5G16810	no	no	no	no
5	protein_coding	AT5G16820	no	no	no	no
5	protein_coding	AT5G16830	no	no	no	no
5	protein_coding	AT5G16840	no	no	no	no
5	protein_coding	AT5G16850	no	no	no	no
5	protein_coding	AT5G16860	no	no	no	no
5	protein_coding	AT5G16870	no	no	no	no
5	protein_coding	AT5G16880	no	no	no	no
5	protein_coding	AT5G16890	no	no	no	no
5	protein_coding	AT5G16900	no	no	no	no
5	protein_coding	AT5G16910	no	no	no	no
5	protein_coding	AT5G16920	no	no	no	no
5	protein_coding	AT5G16930	no	no	no	no
5	protein_coding	AT5G16940	no	no	no	no
5	protein_coding	AT5G16950	no	no	no	no
5	protein_coding	AT5G16960	no	no	no	no
5	protein_coding	AT5G16970	no	no	no	no
5	protein_coding	AT5G16980	no	no	no	no
5	protein_coding	AT5G16990	no	no	no	no
5	protein_coding	AT5G17000	no	no	no	no
5	protein_coding	AT5G17010	no	no	no	no
5	protein_coding	AT5G17020	no	no	no	no
5	protein_coding	AT5G17030	no	no	no	no
5	protein_coding	AT5G17040	no	no	no	no
5	protein_coding	AT5G17050	no	no	no	no
5	protein_coding	AT5G17060	no	no	no	no
5	protein_coding	AT5G17070	no	no	no	no
5	protein_coding	AT5G17073	no	no	no	no
5	protein_coding	AT5G17080	enriched	enriched	enriched	no
5	protein_coding	AT5G17090	enriched	enriched	no	no
5	protein_coding	AT5G17100	enriched	enriched	no	no
5	protein_coding	AT5G17110	enriched	enriched	no	no
5	protein_coding	AT5G17120	enriched	enriched	enriched	no
5	transposable_element	AT5G17125	enriched	enriched	enriched	no
5	protein_coding	AT5G17130	enriched	enriched	enriched	no
5	protein_coding	AT5G17140	enriched	enriched	enriched	no
5	protein_coding	AT5G17150	enriched	enriched	enriched	no
5	protein_coding	AT5G17160	enriched	enriched	enriched	no
5	protein_coding	AT5G17165	no	no	no	no
5	protein_coding	AT5G17170	no	no	no	no
5	protein_coding	AT5G17180	no	no	no	no
5	protein_coding	AT5G17190	no	no	no	no
5	protein_coding	AT5G17200	no	no	no	no
5	protein_coding	AT5G17210	no	no	no	no
5	protein_coding	AT5G17220	no	no	no	no
5	protein_coding	AT5G17230	no	no	no	no
5	protein_coding	AT5G17233	no	no	no	no
5	protein_coding	AT5G17240	no	no	no	no
5	protein_coding	AT5G17250	no	no	no	no
5	protein_coding	AT5G17260	no	no	no	no
5	protein_coding	AT5G17262	no	no	no	no
5	protein_coding	AT5G17270	no	no	no	no
5	protein_coding	AT5G17280	no	no	no	no
5	protein_coding	AT5G17290	no	no	no	no
5	protein_coding	AT5G17300	no	no	no	no
5	protein_coding	AT5G17310	no	no	no	no
5	protein_coding	AT5G17320	no	no	no	no
5	protein_coding	AT5G17330	no	no	no	no
5	protein_coding	AT5G17340	no	no	no	no
5	protein_coding	AT5G17350	no	no	no	no
5	protein_coding	AT5G17360	no	no	no	no
5	protein_coding	AT5G17370	no	no	no	no
5	protein_coding	AT5G17380	no	no	no	no
5	protein_coding	AT5G17390	no	no	no	no
5	protein_coding	AT5G17400	no	no	no	no
5	protein_coding	AT5G17410	no	no	no	no
5	protein_coding	AT5G17420	no	no	no	no
5	protein_coding	AT5G17430	no	no	no	no
5	protein_coding	AT5G17440	no	no	no	no
5	protein_coding	AT5G17450	no	no	no	no
5	protein_coding	AT5G17460	no	no	no	no
5	protein_coding	AT5G17470	no	no	no	no
5	protein_coding	AT5G17480	no	no	no	no
5	protein_coding	AT5G17490	no	no	no	no
5	protein_coding	AT5G17500	no	no	no	no
5	protein_coding	AT5G17510	no	no	no	no
5	protein_coding	AT5G17520	no	no	no	no
5	protein_coding	AT5G17523	no	no	no	no
5	protein_coding	AT5G17530	no	no	no	no
5	protein_coding	AT5G17540	no	no	no	no
5	protein_coding	AT5G17550	no	no	no	no
5	protein_coding	AT5G17560	no	no	no	no
5	protein_coding	AT5G17570	no	no	no	no
5	protein_coding	AT5G17580	no	no	no	no
5	protein_coding	AT5G17590	no	no	no	no
5	protein_coding	AT5G17600	no	no	no	no
5	protein_coding	AT5G17610	no	no	no	no
5	protein_coding	AT5G17620	no	no	no	no
5	protein_coding	AT5G17630	no	no	no	no
5	protein_coding	AT5G17640	no	no	no	no
5	protein_coding	AT5G17650	no	no	no	no
5	protein_coding	AT5G17660	no	no	no	no
5	protein_coding	AT5G17670	no	no	no	no
5	protein_coding	AT5G17680	no	no	no	no
5	protein_coding	AT5G17690	no	no	no	no
5	protein_coding	AT5G17700	no	no	no	no
5	protein_coding	AT5G17710	no	no	no	no
5	protein_coding	AT5G17720	no	no	no	no
5	transposable_element	AT5G17725	no	no	no	no
5	protein_coding	AT5G17730	no	no	no	no
5	protein_coding	AT5G17740	no	no	no	no
5	protein_coding	AT5G17750	no	no	no	no
5	protein_coding	AT5G17760	no	no	no	no
5	protein_coding	AT5G17770	no	no	no	no
5	protein_coding	AT5G17780	no	no	no	no
5	protein_coding	AT5G17790	no	no	no	no
5	protein_coding	AT5G17795	no	no	no	no
5	protein_coding	AT5G17800	no	no	no	no
5	protein_coding	AT5G17810	no	no	no	no
5	protein_coding	AT5G17820	no	no	no	no
5	protein_coding	AT5G17830	no	no	no	no
5	protein_coding	AT5G17840	no	no	no	no
5	protein_coding	AT5G17847	no	no	no	no
5	protein_coding	AT5G17850	no	no	no	no
5	protein_coding	AT5G17860	no	no	no	no
5	protein_coding	AT5G17870	no	no	no	no
5	protein_coding	AT5G17880	no	no	no	no
5	protein_coding	AT5G17890	no	no	no	no
5	protein_coding	AT5G17900	no	no	no	no
5	protein_coding	AT5G17910	no	no	no	no
5	protein_coding	AT5G17920	no	no	no	no
5	protein_coding	AT5G17930	no	no	no	no
5	protein_coding	AT5G17950	no	no	no	no
5	protein_coding	AT5G17960	no	no	no	no
5	protein_coding	AT5G17970	no	no	no	no
5	protein_coding	AT5G17980	no	no	no	no
5	protein_coding	AT5G17990	no	no	no	no
5	protein_coding	AT5G18000	no	no	no	no
5	tRNA	AT5G18005	no	no	no	no
5	protein_coding	AT5G18010	no	no	no	no
5	tRNA	AT5G18015	no	no	no	no
5	protein_coding	AT5G18020	no	no	no	no
5	protein_coding	AT5G18030	no	no	no	no
5	protein_coding	AT5G18037	no	no	no	no
5	protein_coding	AT5G18040	no	no	no	no
5	protein_coding	AT5G18050	no	no	no	no
5	protein_coding	AT5G18060	no	no	no	no
5	protein_coding	AT5G18065	no	no	no	no
5	protein_coding	AT5G18070	no	no	no	no
5	protein_coding	AT5G18080	no	no	no	no
5	tRNA	AT5G18085	no	no	no	no
5	protein_coding	AT5G18090	no	no	no	no
5	protein_coding	AT5G18100	no	no	no	no
5	protein_coding	AT5G18110	no	no	no	no
5	protein_coding	AT5G18120	no	no	no	no
5	protein_coding	AT5G18130	no	no	no	no
5	protein_coding	AT5G18140	no	no	no	no
5	protein_coding	AT5G18150	no	no	no	no
5	protein_coding	AT5G18160	no	no	no	no
5	protein_coding	AT5G18170	no	no	no	no
5	protein_coding	AT5G18180	no	no	no	no
5	protein_coding	AT5G18190	no	no	no	no
5	protein_coding	AT5G18200	no	no	no	no
5	pseudogene	AT5G18202	no	no	no	no
5	protein_coding	AT5G18210	no	no	no	no
5	protein_coding	AT5G18220	no	no	no	no
5	protein_coding	AT5G18230	no	no	no	no
5	ncRNA	AT5G18245	no	no	no	no
5	protein_coding	AT5G18240	no	no	no	no
5	protein_coding	AT5G18250	no	no	no	no
5	ncRNA	AT5G18255	no	no	no	no
5	protein_coding	AT5G18260	no	no	no	no
5	protein_coding	AT5G18270	no	no	no	no
5	protein_coding	AT5G18280	no	no	no	no
5	protein_coding	AT5G18290	no	no	no	no
5	protein_coding	AT5G18300	no	no	no	no
5	protein_coding	AT5G18310	no	no	no	no
5	protein_coding	AT5G18320	no	no	no	no
5	protein_coding	AT5G18330	no	no	no	no
5	protein_coding	AT5G18340	no	no	no	no
5	protein_coding	AT5G18350	no	no	no	no
5	protein_coding	AT5G18360	no	no	no	no
5	protein_coding	AT5G18362	no	no	no	no
5	protein_coding	AT5G18370	no	no	no	no
5	protein_coding	AT5G18380	no	no	no	no
5	protein_coding	AT5G18390	no	no	no	no
5	protein_coding	AT5G18400	no	no	no	no
5	protein_coding	AT5G18403	no	no	no	no
5	protein_coding	AT5G18404	no	no	no	no
5	protein_coding	AT5G18407	no	no	no	no
5	protein_coding	AT5G18410	no	no	no	no
5	protein_coding	AT5G18420	no	no	no	no
5	protein_coding	AT5G18430	no	no	no	no
5	protein_coding	AT5G18440	no	no	no	no
5	protein_coding	AT5G18450	no	no	no	no
5	protein_coding	AT5G18460	no	no	no	no
5	protein_coding	AT5G18470	no	no	no	no
5	protein_coding	AT5G18475	no	no	no	no
5	protein_coding	AT5G18480	no	no	no	no
5	protein_coding	AT5G18490	no	no	no	no
5	protein_coding	AT5G18500	no	no	no	no
5	protein_coding	AT5G18510	no	no	no	no
5	protein_coding	AT5G18520	no	no	no	no
5	protein_coding	AT5G18525	no	no	no	no
5	protein_coding	AT5G18540	no	no	no	no
5	protein_coding	AT5G18550	no	no	no	no
5	protein_coding	AT5G18560	no	no	no	no
5	protein_coding	AT5G18570	no	no	no	no
5	protein_coding	AT5G18580	no	no	no	no
5	protein_coding	AT5G18590	no	no	no	no
5	protein_coding	AT5G18600	no	no	no	no
5	protein_coding	AT5G18610	no	no	no	no
5	protein_coding	AT5G18620	no	no	no	no
5	protein_coding	AT5G18630	no	no	no	no
5	transposable_element	AT5G18633	no	no	no	no
5	protein_coding	AT5G18636	no	no	no	no
5	protein_coding	AT5G18640	no	no	no	no
5	protein_coding	AT5G18650	no	no	no	no
5	protein_coding	AT5G18660	no	no	no	no
5	protein_coding	AT5G18661	no	no	no	no
5	protein_coding	AT5G18670	no	no	no	no
5	protein_coding	AT5G18680	no	no	no	no
5	protein_coding	AT5G18690	no	no	no	no
5	protein_coding	AT5G18700	no	no	no	no
5	protein_coding	AT5G18710	no	no	no	no
5	protein_coding	AT5G18720	no	no	no	no
5	protein_coding	AT5G18730	no	no	no	no
5	protein_coding	AT5G18740	no	no	no	no
5	protein_coding	AT5G18748	no	no	no	no
5	protein_coding	AT5G18750	no	no	no	no
5	tRNA	AT5G18755	no	no	no	no
5	protein_coding	AT5G18760	no	no	no	no
5	protein_coding	AT5G18770	no	no	no	no
5	protein_coding	AT5G18780	no	no	no	no
5	protein_coding	AT5G18790	no	no	no	no
5	protein_coding	AT5G18800	no	no	no	no
5	protein_coding	AT5G18810	no	no	no	no
5	protein_coding	AT5G18820	no	no	no	no
5	protein_coding	AT5G18830	no	no	no	no
5	protein_coding	AT5G18840	no	no	no	no
5	protein_coding	AT5G18850	no	no	no	no
5	protein_coding	AT5G18860	no	no	no	no
5	protein_coding	AT5G18870	no	no	no	no
5	protein_coding	AT5G18880	no	no	no	no
5	protein_coding	AT5G18890	no	no	no	no
5	protein_coding	AT5G18900	no	no	no	no
5	protein_coding	AT5G18910	no	no	no	no
5	protein_coding	AT5G18920	no	no	no	no
5	protein_coding	AT5G18930	no	no	no	no
5	protein_coding	AT5G18940	no	no	no	no
5	protein_coding	AT5G18950	no	no	no	no
5	protein_coding	AT5G18960	no	no	no	no
5	protein_coding	AT5G18970	no	no	no	no
5	protein_coding	AT5G18980	no	no	no	no
5	protein_coding	AT5G18990	no	no	no	no
5	protein_coding	AT5G19000	no	no	no	no
5	protein_coding	AT5G19010	no	no	no	no
5	transposable_element	AT5G19015	no	no	no	no
5	protein_coding	AT5G19020	no	no	no	no
5	protein_coding	AT5G19025	no	no	no	no
5	protein_coding	AT5G19030	no	no	no	no
5	protein_coding	AT5G19040	no	no	no	no
5	protein_coding	AT5G19050	no	no	no	no
5	protein_coding	AT5G19060	no	no	no	no
5	protein_coding	AT5G19070	no	no	no	no
5	protein_coding	AT5G19080	no	no	no	no
5	protein_coding	AT5G19090	no	no	no	no
5	tRNA	AT5G19095	no	no	no	no
5	transposable_element	AT5G19097	no	no	no	no
5	protein_coding	AT5G19100	no	no	no	no
5	protein_coding	AT5G19110	no	no	no	no
5	protein_coding	AT5G19120	no	no	no	no
5	protein_coding	AT5G19130	no	no	no	no
5	protein_coding	AT5G19140	no	no	no	no
5	protein_coding	AT5G19150	no	no	no	no
5	protein_coding	AT5G19151	no	no	no	no
5	protein_coding	AT5G19160	no	no	no	no
5	transposable_element	AT5G19165	no	no	no	no
5	protein_coding	AT5G19170	no	no	no	no
5	protein_coding	AT5G19172	no	no	no	no
5	protein_coding	AT5G19175	no	no	no	no
5	protein_coding	AT5G19180	no	no	no	no
5	protein_coding	AT5G19190	no	no	no	no
5	protein_coding	AT5G19200	no	no	no	no
5	protein_coding	AT5G19210	no	no	no	no
5	protein_coding	AT5G19220	no	no	no	no
5	ncRNA	AT5G19221	no	no	no	no
5	protein_coding	AT5G19230	no	no	no	no
5	protein_coding	AT5G19240	no	no	no	no
5	protein_coding	AT5G19250	no	no	no	no
5	protein_coding	AT5G19257	no	no	no	no
5	protein_coding	AT5G19260	no	no	no	no
5	protein_coding	AT5G19270	no	no	no	no
5	protein_coding	AT5G19280	no	no	no	no
5	protein_coding	AT5G19290	no	no	no	no
5	protein_coding	AT5G19300	no	no	no	no
5	protein_coding	AT5G19310	no	no	no	no
5	protein_coding	AT5G19315	no	no	no	no
5	protein_coding	AT5G19320	no	no	no	no
5	protein_coding	AT5G19330	no	no	no	no
5	protein_coding	AT5G19340	no	no	no	no
5	protein_coding	AT5G19350	no	no	no	no
5	protein_coding	AT5G19360	no	no	no	no
5	protein_coding	AT5G19370	no	no	no	no
5	protein_coding	AT5G19380	no	no	no	no
5	protein_coding	AT5G19390	no	no	no	no
5	protein_coding	AT5G19400	no	no	no	no
5	protein_coding	AT5G19410	no	no	no	no
5	protein_coding	AT5G19420	no	no	no	no
5	protein_coding	AT5G19430	no	no	no	no
5	protein_coding	AT5G19440	no	no	no	no
5	protein_coding	AT5G19450	no	no	no	no
5	protein_coding	AT5G19460	no	no	no	no
[truncated: 31,324 more rows]
